# Supplementary material for: Modular synthesis, host–guest complexation and solvation-controlled relaxation of nanohoops with donor–acceptor structures
Source: Chem Sci. 2022 Nov 10;13(47):14080–9. doi: 10.1039/d2sc05804a (PMC9728570; doi:10.1039/d2sc05804a)
Supplement: SC-013-D2SC05804A-s002 [file SC-013-D2SC05804A-s002.cif]

# Electronic Supplementary Material (ESI) for Chemical Science.
# This journal is © The Royal Society of Chemistry 2022

####################################################################### 
# 
# This file contains crystal structure data downloaded from the 
# Cambridge Structural Database (CSD) hosted by the Cambridge 
# Crystallographic Data Centre (CCDC).
# 
# Full information about CCDC data access policies and citation 
# guidelines are available at http://www.ccdc.cam.ac.uk/access/V1 
# 
# Audit and citation data items may have been added by the CCDC. 
# Please retain this information to preserve the provenance of 
# this file and to allow appropriate attribution of the data. 
# 
#######################################################################

data_049364_DH_3C60_160_a
_database_code_depnum_ccdc_archive 'CCDC 2158588'
loop_
_audit_author_name
_audit_author_address
'Sota Sato'
;The university of Tokyo
Japan
;
_audit_update_record             
;
2022-03-21 deposited with the CCDC.	2022-11-08 downloaded from the CCDC.
;

_audit_creation_method           SHELXL-2018/3
_shelx_SHELXL_version_number     2018/3
_chemical_name_systematic        ?
_chemical_name_common            ?
_chemical_melting_point          ?
_chemical_formula_moiety         ?
_chemical_formula_sum            'C154.40 H88.40 Cl1.20 N2'
_chemical_formula_weight         2014.01

loop_
_atom_type_symbol
_atom_type_description
_atom_type_scat_dispersion_real
_atom_type_scat_dispersion_imag
_atom_type_scat_source
C C 0.0181 0.0091 'International Tables Vol C Tables 4.2.6.8 and 6.1.1.4'
H H 0.0000 0.0000 'International Tables Vol C Tables 4.2.6.8 and 6.1.1.4'
N N 0.0311 0.0180 'International Tables Vol C Tables 4.2.6.8 and 6.1.1.4'
Cl Cl 0.3639 0.7018 'International Tables Vol C Tables 4.2.6.8 and 6.1.1.4'

_space_group_crystal_system      orthorhombic
_space_group_IT_number           19
_space_group_name_H-M_alt        'P 21 21 21'
_space_group_name_Hall           'P 2ac 2ab'

_shelx_space_group_comment       
;
The symmetry employed for this shelxl refinement is uniquely defined
by the following loop, which should always be used as a source of
symmetry information in preference to the above space-group names.
They are only intended as comments.
;

loop_
_space_group_symop_operation_xyz
'x, y, z'
'-x+1/2, -y, z+1/2'
'x+1/2, -y+1/2, -z'
'-x, y+1/2, -z+1/2'

_cell_length_a                   16.6132(6)
_cell_length_b                   18.7606(12)
_cell_length_c                   32.1149(13)
_cell_angle_alpha                90
_cell_angle_beta                 90
_cell_angle_gamma                90
_cell_volume                     10009.4(8)
_cell_formula_units_Z            4
_cell_measurement_temperature    160(2)
_cell_measurement_reflns_used    4785
_cell_measurement_theta_min      2.7330
_cell_measurement_theta_max      51.4110

_exptl_crystal_description       block
_exptl_crystal_colour            'dark red'
_exptl_crystal_density_meas      ?
_exptl_crystal_density_method    ?
_exptl_crystal_density_diffrn    1.336
_exptl_crystal_F_000             4197
_exptl_transmission_factor_min   ?
_exptl_transmission_factor_max   ?
_exptl_crystal_size_max          0.050
_exptl_crystal_size_mid          0.050
_exptl_crystal_size_min          0.050
_exptl_absorpt_coefficient_mu    0.870
_shelx_estimated_absorpt_T_min   0.958
_shelx_estimated_absorpt_T_max   0.958
_exptl_absorpt_correction_type   ?
_exptl_absorpt_correction_T_min  ?
_exptl_absorpt_correction_T_max  ?
_exptl_absorpt_process_details   ?
_exptl_absorpt_special_details   ?
_diffrn_ambient_temperature      160(2)
_diffrn_radiation_wavelength     1.54184
_diffrn_radiation_type           CuK\a
_diffrn_source                   'Rotating-anode X-ray tube'
_diffrn_measurement_device_type  'ROD, Synergy Custom system, HyPix'
_diffrn_measurement_method       '\w scans'
_diffrn_detector_area_resol_mean ?
_diffrn_reflns_number            25299
_diffrn_reflns_av_unetI/netI     0.1162
_diffrn_reflns_av_R_equivalents  0.0786
_diffrn_reflns_limit_h_min       -17
_diffrn_reflns_limit_h_max       17
_diffrn_reflns_limit_k_min       -20
_diffrn_reflns_limit_k_max       17
_diffrn_reflns_limit_l_min       -34
_diffrn_reflns_limit_l_max       30
_diffrn_reflns_theta_min         2.752
_diffrn_reflns_theta_max         57.131
_diffrn_reflns_theta_full        57.131
_diffrn_measured_fraction_theta_max 0.956
_diffrn_measured_fraction_theta_full 0.956
_diffrn_reflns_Laue_measured_fraction_max 0.956
_diffrn_reflns_Laue_measured_fraction_full 0.956
_diffrn_reflns_point_group_measured_fraction_max 0.882
_diffrn_reflns_point_group_measured_fraction_full 0.882
_reflns_number_total             11961
_reflns_number_gt                6419
_reflns_threshold_expression     'I > 2\s(I)'
_reflns_Friedel_coverage         0.683
_reflns_Friedel_fraction_max     0.793
_reflns_Friedel_fraction_full    0.793

_reflns_special_details          
;
 Reflections were merged by SHELXL according to the crystal
 class for the calculation of statistics and refinement.
 
 _reflns_Friedel_fraction is defined as the number of unique
 Friedel pairs measured divided by the number that would be
 possible theoretically, ignoring centric projections and
 systematic absences.
;

_computing_data_collection       ?
_computing_cell_refinement       ?
_computing_data_reduction        ?
_computing_structure_solution    ?
_computing_structure_refinement  'SHELXL-2018/3 (Sheldrick, 2018)'
_computing_molecular_graphics    ?
_computing_publication_material  ?
_refine_special_details          ?
_refine_ls_structure_factor_coef Fsqd
_refine_ls_matrix_type           full
_refine_ls_weighting_scheme      calc
_refine_ls_weighting_details     
'w=1/[\s^2^(Fo^2^)+(0.1094P)^2^] where P=(Fo^2^+2Fc^2^)/3'
_atom_sites_solution_primary     ?
_atom_sites_solution_secondary   ?
_atom_sites_solution_hydrogens   geom
_refine_ls_hydrogen_treatment    constr
_refine_ls_extinction_method     none
_refine_ls_extinction_coef       .
_refine_ls_abs_structure_details 
;
 Flack x determined using 1877 quotients [(I+)-(I-)]/[(I+)+(I-)]
 (Parsons, Flack and Wagner, Acta Cryst. B69 (2013) 249-259).
;
_refine_ls_abs_structure_Flack   0.09(5)
_chemical_absolute_configuration ?
_refine_ls_number_reflns         11961
_refine_ls_number_parameters     1608
_refine_ls_number_restraints     585
_refine_ls_R_factor_all          0.1498
_refine_ls_R_factor_gt           0.0742
_refine_ls_wR_factor_ref         0.2103
_refine_ls_wR_factor_gt          0.1687
_refine_ls_goodness_of_fit_ref   0.976
_refine_ls_restrained_S_all      0.968
_refine_ls_shift/su_max          0.000
_refine_ls_shift/su_mean         0.000

loop_
_atom_site_label
_atom_site_type_symbol
_atom_site_fract_x
_atom_site_fract_y
_atom_site_fract_z
_atom_site_U_iso_or_equiv
_atom_site_adp_type
_atom_site_occupancy
_atom_site_site_symmetry_order
_atom_site_calc_flag
_atom_site_refinement_flags_posn
_atom_site_refinement_flags_adp
_atom_site_refinement_flags_occupancy
_atom_site_disorder_assembly
_atom_site_disorder_group
N1 N 0.3151(5) 0.4477(7) 0.4880(2) 0.070(2) Uani 1 1 d . . . . .
C1 C 0.2767(6) 0.5093(8) 0.4814(3) 0.068(3) Uani 1 1 d . . . . .
C2 C 0.3104(6) 0.5744(8) 0.4989(3) 0.079(4) Uani 1 1 d . . . . .
C3 C 0.3822(6) 0.5715(8) 0.5222(3) 0.080(3) Uani 1 1 d . . . . .
H3 H 0.407875 0.526987 0.527142 0.096 Uiso 1 1 calc R U . . .
C4 C 0.4152(8) 0.6337(9) 0.5380(3) 0.088(4) Uani 1 1 d . . . . .
H4 H 0.462530 0.631701 0.554556 0.105 Uiso 1 1 calc R U . . .
C5 C 0.3789(8) 0.7000(9) 0.5295(4) 0.096(4) Uani 1 1 d . . . . .
H5 H 0.403067 0.742596 0.539464 0.115 Uiso 1 1 calc R U . . .
C6 C 0.3067(7) 0.7034(8) 0.5063(3) 0.079(3) Uani 1 1 d . . . . .
C7 C 0.2677(9) 0.7696(8) 0.4965(4) 0.093(4) Uani 1 1 d . . . . .
H7 H 0.290834 0.812496 0.506673 0.112 Uiso 1 1 calc R U . . .
C8 C 0.2000(9) 0.7740(9) 0.4736(4) 0.107(5) Uani 1 1 d . . . . .
H8 H 0.177214 0.819030 0.466949 0.129 Uiso 1 1 calc R U . . .
C9 C 0.1622(8) 0.7079(9) 0.4591(3) 0.085(4) Uani 1 1 d . . . . .
C10 C 0.0902(8) 0.7098(9) 0.4367(4) 0.097(4) Uani 1 1 d . . . . .
H10 H 0.065105 0.754538 0.431767 0.117 Uiso 1 1 calc R U . . .
C11 C 0.0547(8) 0.6498(10) 0.4216(4) 0.099(4) Uani 1 1 d . . . . .
H11 H 0.005930 0.652711 0.406326 0.118 Uiso 1 1 calc R U . . .
C12 C 0.0911(7) 0.5839(8) 0.4290(3) 0.087(4) Uani 1 1 d . . . . .
H12 H 0.066653 0.541576 0.418862 0.104 Uiso 1 1 calc R U . . .
C13 C 0.1641(6) 0.5798(9) 0.4516(3) 0.073(3) Uani 1 1 d . . . . .
C14 C 0.2021(6) 0.5127(9) 0.4582(3) 0.073(3) Uani 1 1 d . . . . .
N2 N 0.1725(5) 0.4519(7) 0.4419(2) 0.073(3) Uani 1 1 d . . . . .
C15 C 0.2725(7) 0.6403(9) 0.4907(3) 0.078(3) Uani 1 1 d . . . . .
C16 C 0.1977(7) 0.6420(9) 0.4667(3) 0.075(3) Uani 1 1 d . . . . .
C17 C 0.3252(6) 0.3223(8) 0.4758(3) 0.062(3) Uani 1 1 d . . . . .
C18 C 0.2848(6) 0.3875(8) 0.4699(3) 0.068(3) Uani 1 1 d . . . . .
C19 C 0.2115(6) 0.3892(8) 0.4472(3) 0.067(3) Uani 1 1 d . . . . .
C20 C 0.1799(6) 0.3251(8) 0.4294(3) 0.073(3) Uani 1 1 d . . . . .
C21 C 0.2155(6) 0.2627(7) 0.4414(3) 0.069(3) Uani 1 1 d . . . . .
H21 H 0.190597 0.218866 0.433988 0.083 Uiso 1 1 calc R U . . .
C22 C 0.2873(6) 0.2611(7) 0.4641(3) 0.070(3) Uani 1 1 d . . . . .
H22 H 0.310163 0.216410 0.471446 0.084 Uiso 1 1 calc R U . . .
C23 C 0.1204(5) 0.3238(7) 0.3938(3) 0.071(3) Uani 1 1 d . . . . .
C24 C 0.1288(6) 0.3711(7) 0.3609(3) 0.080(3) Uani 1 1 d . . . . .
H24 H 0.155327 0.415358 0.365335 0.096 Uiso 1 1 calc R U . . .
C25 C 0.0988(6) 0.3548(8) 0.3215(3) 0.080(3) Uani 1 1 d . . . . .
H25 H 0.105313 0.388000 0.299367 0.096 Uiso 1 1 calc R U . . .
C26 C 0.0593(6) 0.2901(7) 0.3141(3) 0.078(3) Uani 1 1 d . . . . .
C27 C 0.0410(5) 0.2485(7) 0.3490(3) 0.080(3) Uani 1 1 d . . . . .
H27 H 0.006579 0.208462 0.345843 0.096 Uiso 1 1 calc R U . . .
C28 C 0.0717(6) 0.2642(7) 0.3877(3) 0.078(3) Uani 1 1 d . . . . .
H28 H 0.059616 0.233975 0.410582 0.093 Uiso 1 1 calc R U . . .
C29 C 0.0519(6) 0.2641(9) 0.2705(3) 0.086(4) Uani 1 1 d . . . . .
C30 C 0.0546(6) 0.3089(8) 0.2356(3) 0.093(4) Uani 1 1 d . . . . .
H30 H 0.045999 0.358627 0.238785 0.112 Uiso 1 1 calc R U . . .
C31 C 0.0702(6) 0.2799(9) 0.1957(3) 0.090(4) Uani 1 1 d . . . . .
H31 H 0.071934 0.310820 0.172267 0.108 Uiso 1 1 calc R U . . .
C32 C 0.0828(6) 0.2089(9) 0.1901(3) 0.083(4) Uani 1 1 d . . . . .
C33 C 0.0719(5) 0.1633(7) 0.2239(4) 0.085(4) Uani 1 1 d . . . . .
H33 H 0.074690 0.113156 0.219837 0.101 Uiso 1 1 calc R U . . .
C34 C 0.0568(6) 0.1909(9) 0.2640(3) 0.089(4) Uani 1 1 d . . . . .
H34 H 0.049972 0.159160 0.286752 0.107 Uiso 1 1 calc R U . . .
C35 C 0.1262(7) 0.1826(10) 0.1523(3) 0.090(4) Uani 1 1 d . . . . .
C36 C 0.1789(7) 0.2250(8) 0.1310(3) 0.093(4) Uani 1 1 d . . . . .
H36 H 0.174342 0.275314 0.133636 0.111 Uiso 1 1 calc R U . . .
C37 C 0.2400(6) 0.1966(9) 0.1053(3) 0.090(4) Uani 1 1 d . . . . .
H37 H 0.276375 0.228081 0.091738 0.108 Uiso 1 1 calc R U . . .
C38 C 0.2478(7) 0.1238(9) 0.0993(3) 0.075(3) Uani 1 1 d . . . . .
C39 C 0.1854(7) 0.0811(8) 0.1157(3) 0.091(4) Uani 1 1 d . . . . .
H39 H 0.183582 0.031910 0.108845 0.109 Uiso 1 1 calc R U . . .
C40 C 0.1259(6) 0.1097(9) 0.1420(4) 0.090(4) Uani 1 1 d . . . . .
H40 H 0.085129 0.079507 0.152906 0.108 Uiso 1 1 calc R U . . .
C41 C 0.3245(6) 0.0944(8) 0.0853(3) 0.075(3) Uani 1 1 d . . . . .
C42 C 0.3771(7) 0.1328(7) 0.0622(3) 0.087(4) Uani 1 1 d . . . . .
H42 H 0.357498 0.171991 0.046484 0.104 Uiso 1 1 calc R U . . .
C43 C 0.4600(6) 0.1167(7) 0.0608(3) 0.078(3) Uani 1 1 d . . . . .
H43 H 0.495321 0.145794 0.044913 0.094 Uiso 1 1 calc R U . . .
C44 C 0.4898(7) 0.0590(7) 0.0823(3) 0.072(3) Uani 1 1 d . . . . .
C45 C 0.4346(6) 0.0136(7) 0.1011(3) 0.076(3) Uani 1 1 d . . . . .
H45 H 0.453114 -0.029363 0.113429 0.091 Uiso 1 1 calc R U . . .
C46 C 0.3530(6) 0.0296(8) 0.1021(3) 0.080(3) Uani 1 1 d . . . . .
H46 H 0.316230 -0.003222 0.114236 0.096 Uiso 1 1 calc R U . . .
C47 C 0.5771(7) 0.0543(8) 0.0945(3) 0.070(3) Uani 1 1 d . . . . .
C48 C 0.6225(7) 0.1167(7) 0.0993(3) 0.075(3) Uani 1 1 d . . . . .
H48 H 0.603661 0.159556 0.086883 0.090 Uiso 1 1 calc R U . . .
C49 C 0.6929(6) 0.1179(7) 0.1213(3) 0.068(3) Uani 1 1 d . . . . .
H49 H 0.722336 0.161098 0.123608 0.082 Uiso 1 1 calc R U . . .
C50 C 0.7220(6) 0.0560(8) 0.1403(3) 0.068(3) Uani 1 1 d . . . . .
C51 C 0.6828(7) -0.0067(8) 0.1322(3) 0.078(3) Uani 1 1 d . . . . .
H51 H 0.704944 -0.050026 0.142352 0.094 Uiso 1 1 calc R U . . .
C52 C 0.6110(6) -0.0089(7) 0.1093(3) 0.071(3) Uani 1 1 d . . . . .
H52 H 0.585563 -0.053304 0.103868 0.085 Uiso 1 1 calc R U . . .
C53 C 0.7826(6) 0.0598(7) 0.1746(3) 0.077(3) Uani 1 1 d . . . . .
C54 C 0.8339(6) 0.1199(8) 0.1786(3) 0.088(4) Uani 1 1 d . . . . .
H54 H 0.844149 0.148774 0.154860 0.106 Uiso 1 1 calc R U . . .
C55 C 0.8690(6) 0.1373(7) 0.2156(3) 0.093(4) Uani 1 1 d . . . . .
H55 H 0.904529 0.176943 0.216523 0.111 Uiso 1 1 calc R U . . .
C56 C 0.8547(6) 0.0992(9) 0.2523(4) 0.086(4) Uani 1 1 d . . . . .
C57 C 0.8150(7) 0.0343(9) 0.2473(3) 0.090(4) Uani 1 1 d . . . . .
H57 H 0.812602 0.001645 0.269818 0.108 Uiso 1 1 calc R U . . .
C58 C 0.7782(6) 0.0166(7) 0.2087(3) 0.084(3) Uani 1 1 d . . . . .
H58 H 0.749319 -0.026936 0.206630 0.101 Uiso 1 1 calc R U . . .
C59 C 0.8653(6) 0.1262(10) 0.2944(4) 0.090(4) Uani 1 1 d . . . . .
C60 C 0.8518(5) 0.1976(10) 0.3003(3) 0.089(4) Uani 1 1 d . . . . .
H60 H 0.855245 0.228873 0.277051 0.107 Uiso 1 1 calc R U . . .
C61 C 0.8329(5) 0.2260(8) 0.3397(3) 0.089(4) Uani 1 1 d . . . . .
H61 H 0.823417 0.275653 0.342624 0.107 Uiso 1 1 calc R U . . .
C62 C 0.8282(6) 0.1822(10) 0.3740(3) 0.088(4) Uani 1 1 d . . . . .
C63 C 0.8524(6) 0.1114(10) 0.3693(4) 0.100(5) Uani 1 1 d . . . . .
H63 H 0.855880 0.081562 0.393140 0.119 Uiso 1 1 calc R U . . .
C64 C 0.8719(6) 0.0835(8) 0.3296(4) 0.101(4) Uani 1 1 d . . . . .
H64 H 0.889369 0.035476 0.326994 0.122 Uiso 1 1 calc R U . . .
C65 C 0.7836(6) 0.2067(9) 0.4105(3) 0.081(4) Uani 1 1 d . . . . .
C66 C 0.7750(6) 0.2783(9) 0.4209(3) 0.089(4) Uani 1 1 d . . . . .
H66 H 0.812665 0.311744 0.410244 0.107 Uiso 1 1 calc R U . . .
C67 C 0.7141(6) 0.3020(7) 0.4460(3) 0.085(4) Uani 1 1 d . . . . .
H67 H 0.710576 0.350991 0.453164 0.102 Uiso 1 1 calc R U . . .
C68 C 0.6564(6) 0.2530(10) 0.4613(3) 0.081(4) Uani 1 1 d . . . . .
C69 C 0.6682(6) 0.1829(8) 0.4548(3) 0.069(3) Uani 1 1 d . . . . .
H69 H 0.633046 0.149477 0.467625 0.083 Uiso 1 1 calc R U . . .
C70 C 0.7295(6) 0.1587(7) 0.4304(3) 0.081(4) Uani 1 1 d . . . . .
H70 H 0.736211 0.108845 0.426589 0.097 Uiso 1 1 calc R U . . .
C71 C 0.5777(6) 0.2831(7) 0.4779(3) 0.071(3) Uani 1 1 d . . . . .
C72 C 0.5486(6) 0.3491(7) 0.4658(3) 0.074(3) Uani 1 1 d . . . . .
H72 H 0.584378 0.383053 0.453995 0.089 Uiso 1 1 calc R U . . .
C73 C 0.4669(6) 0.3667(7) 0.4706(3) 0.076(3) Uani 1 1 d . . . . .
H73 H 0.447982 0.412589 0.462752 0.091 Uiso 1 1 calc R U . . .
C74 C 0.4138(6) 0.3165(7) 0.4870(3) 0.071(3) Uani 1 1 d . . . . .
C75 C 0.4440(6) 0.2553(7) 0.5045(3) 0.073(3) Uani 1 1 d . . . . .
H75 H 0.409172 0.224354 0.519477 0.087 Uiso 1 1 calc R U . . .
C76 C 0.5257(6) 0.2380(7) 0.5004(3) 0.077(3) Uani 1 1 d . . . . .
H76 H 0.545983 0.195688 0.512849 0.092 Uiso 1 1 calc R U . . .
C1F C 0.4569(8) 0.3684(6) 0.2808(4) 0.089(3) Uani 1 1 d . . . . .
C2F C 0.4217(7) 0.3526(6) 0.2399(3) 0.079(3) Uani 1 1 d . . . . .
C3F C 0.4845(6) 0.3236(7) 0.2124(4) 0.077(3) Uani 1 1 d . . . . .
C4F C 0.5603(7) 0.3238(7) 0.2372(4) 0.082(3) Uani 1 1 d . . . . .
C5F C 0.5450(6) 0.3501(6) 0.2791(4) 0.080(3) Uani 1 1 d . . . . .
C6F C 0.5814(8) 0.3221(8) 0.3130(4) 0.086(4) Uani 1 1 d . . . . .
C7F C 0.5362(7) 0.3113(8) 0.3507(4) 0.082(3) Uani 1 1 d . . . . .
C8F C 0.4546(8) 0.3282(7) 0.3519(3) 0.084(3) Uani 1 1 d . . . . .
C9F C 0.4150(7) 0.3594(7) 0.3155(4) 0.086(4) Uani 1 1 d . . . . .
C10F C 0.3333(6) 0.3300(7) 0.3127(4) 0.088(4) Uani 1 1 d . . . . .
C11F C 0.2987(7) 0.3116(8) 0.2751(4) 0.083(4) Uani 1 1 d . . . . .
C12F C 0.3436(6) 0.3225(7) 0.2370(4) 0.082(3) Uani 1 1 d . . . . .
C13F C 0.3289(7) 0.2660(8) 0.2089(4) 0.086(4) Uani 1 1 d . . . . .
C14F C 0.3878(8) 0.2383(9) 0.1840(3) 0.087(4) Uani 1 1 d . . . . .
C15F C 0.4679(7) 0.2692(8) 0.1866(3) 0.079(4) Uani 1 1 d . . . . .
C16F C 0.5231(9) 0.2132(9) 0.1808(3) 0.093(4) Uani 1 1 d . . . . .
C17F C 0.5932(9) 0.2103(10) 0.2031(4) 0.100(5) Uani 1 1 d . . . . .
C18F C 0.6124(7) 0.2665(8) 0.2320(4) 0.086(4) Uani 1 1 d . . . . .
C19F C 0.6522(6) 0.2384(9) 0.2680(4) 0.082(4) Uani 1 1 d . . . . .
C20F C 0.6369(7) 0.2644(9) 0.3070(4) 0.088(4) Uani 1 1 d . . . . .
C21F C 0.6257(7) 0.2189(11) 0.3420(4) 0.093(4) Uani 1 1 d . . . . .
C22F C 0.5620(7) 0.2461(10) 0.3693(3) 0.098(5) Uani 1 1 d . . . . .
C23F C 0.5095(7) 0.2016(10) 0.3887(3) 0.089(4) Uani 1 1 d . . . . .
C24F C 0.4257(8) 0.2190(9) 0.3908(3) 0.081(4) Uani 1 1 d . . . . .
C25F C 0.3991(7) 0.2807(8) 0.3728(3) 0.083(4) Uani 1 1 d . . . . .
C26F C 0.3234(8) 0.2824(9) 0.3485(3) 0.089(4) Uani 1 1 d . . . . .
C27F C 0.2796(7) 0.2202(9) 0.3445(4) 0.087(4) Uani 1 1 d . U . . .
C28F C 0.2440(5) 0.2023(9) 0.3050(4) 0.080(4) Uani 1 1 d . . . . .
C29F C 0.2534(6) 0.2463(9) 0.2713(4) 0.081(4) Uani 1 1 d . . . . .
C30F C 0.2705(7) 0.2198(11) 0.2307(4) 0.098(4) Uani 1 1 d . . . . .
C31F C 0.2766(7) 0.1496(11) 0.2246(4) 0.095(4) Uani 1 1 d . . . . .
C32F C 0.3403(7) 0.1188(9) 0.1974(4) 0.092(4) Uani 1 1 d . . . . .
C33F C 0.3949(8) 0.1619(9) 0.1780(3) 0.088(4) Uani 1 1 d . . . . .
C34F C 0.4786(7) 0.1429(10) 0.1768(3) 0.082(4) Uani 1 1 d . . . . .
C35F C 0.5061(7) 0.0817(8) 0.1948(3) 0.083(4) Uani 1 1 d . . . . .
C36F C 0.5815(8) 0.0831(10) 0.2184(4) 0.097(4) Uani 1 1 d . . . . .
C37F C 0.6226(7) 0.1444(10) 0.2230(4) 0.090(4) Uani 1 1 d . . . . .
C38F C 0.6594(6) 0.1635(9) 0.2621(4) 0.082(4) Uani 1 1 d . . . . .
C39F C 0.6491(6) 0.1180(8) 0.2955(4) 0.084(4) Uani 1 1 d . . . . .
C40F C 0.6325(7) 0.1490(11) 0.3366(4) 0.092(4) Uani 1 1 d . . . . .
C41F C 0.5752(7) 0.0975(9) 0.3579(4) 0.091(4) Uani 1 1 d . . . . .
C42F C 0.5172(8) 0.1241(9) 0.3827(3) 0.086(4) Uani 1 1 d . . . . .
C43F C 0.4365(8) 0.0956(8) 0.3806(3) 0.085(4) Uani 1 1 d . . . . .
C44F C 0.3802(9) 0.1538(10) 0.3857(3) 0.100(4) Uani 1 1 d . . . . .
C45F C 0.3105(8) 0.1545(10) 0.3641(4) 0.103(5) Uani 1 1 d . U . . .
C46F C 0.2903(7) 0.0970(8) 0.3352(4) 0.083(4) Uani 1 1 d . . . . .
C47F C 0.2510(5) 0.1259(8) 0.2990(4) 0.077(3) Uani 1 1 d . . . . .
C48F C 0.2666(6) 0.0995(8) 0.2597(4) 0.081(3) Uani 1 1 d . . . . .
C49F C 0.3213(7) 0.0411(7) 0.2546(4) 0.087(4) Uani 1 1 d . . . . .
C50F C 0.3671(7) 0.0517(7) 0.2167(3) 0.081(3) Uani 1 1 d . . . . .
C51F C 0.4484(8) 0.0351(7) 0.2151(4) 0.087(4) Uani 1 1 d . . . . .
C52F C 0.4891(8) 0.0067(7) 0.2517(5) 0.097(4) Uani 1 1 d . . . . .
C53F C 0.5708(7) 0.0365(7) 0.2548(5) 0.092(4) Uani 1 1 d . . . . .
C54F C 0.6047(7) 0.0509(8) 0.2920(4) 0.086(3) Uani 1 1 d . . . . .
C55F C 0.5593(7) 0.0410(7) 0.3300(4) 0.083(3) Uani 1 1 d . . . . .
C56F C 0.4818(7) 0.0127(7) 0.3280(4) 0.081(3) Uani 1 1 d . . . . .
C57F C 0.4187(7) 0.0396(7) 0.3544(4) 0.083(4) Uani 1 1 d . . . . .
C58F C 0.3431(8) 0.0400(7) 0.3304(4) 0.084(4) Uani 1 1 d . . . . .
C59F C 0.3600(6) 0.0127(6) 0.2882(4) 0.077(3) Uani 1 1 d . . . . .
C60F C 0.4480(8) -0.0057(6) 0.2865(4) 0.087(3) Uani 1 1 d . . . . .
C1C C 0.9147(14) 0.4145(18) 0.3174(8) 0.144(8) Uani 0.4 1 d D U P A 1
H1C H 0.930400 0.365093 0.308941 0.173 Uiso 0.4 1 calc R U P A 1
Cl1C Cl 0.8123(6) 0.4283(7) 0.3044(4) 0.144(4) Uani 0.4 1 d D U P A 1
Cl2C Cl 0.9779(7) 0.4768(6) 0.2907(4) 0.150(4) Uani 0.4 1 d D U P A 1
Cl3C Cl 0.9277(6) 0.4230(5) 0.3707(3) 0.130(3) Uani 0.4 1 d D U P A 1
C1H C 0.224(3) 0.434(5) 0.129(2) 0.31(3) Uani 0.46(2) 1 d D U P B 1
H1H1 H 0.198417 0.425135 0.155895 0.464 Uiso 0.46(2) 1 calc R U P B 1
H1H2 H 0.222227 0.484650 0.122388 0.464 Uiso 0.46(2) 1 calc R U P B 1
H1H3 H 0.195237 0.406981 0.107233 0.464 Uiso 0.46(2) 1 calc R U P B 1
C2H C 0.313(3) 0.408(4) 0.1305(17) 0.211(16) Uani 0.46(2) 1 d D U P B 1
H2H1 H 0.342719 0.434889 0.152318 0.253 Uiso 0.46(2) 1 calc R U P B 1
H2H2 H 0.315622 0.356911 0.137103 0.253 Uiso 0.46(2) 1 calc R U P B 1
C3H C 0.350(3) 0.423(3) 0.088(2) 0.221(16) Uani 0.46(2) 1 d D U P B 1
H3H1 H 0.306463 0.432178 0.067972 0.265 Uiso 0.46(2) 1 calc R U P B 1
H3H2 H 0.384011 0.465801 0.089956 0.265 Uiso 0.46(2) 1 calc R U P B 1
C4H C 0.400(3) 0.362(3) 0.072(2) 0.212(15) Uani 0.46(2) 1 d D U P B 1
H4H1 H 0.379819 0.347673 0.044635 0.254 Uiso 0.46(2) 1 calc R U P B 1
H4H2 H 0.394375 0.321090 0.091352 0.254 Uiso 0.46(2) 1 calc R U P B 1
C5H C 0.488(3) 0.381(3) 0.069(2) 0.239(18) Uani 0.46(2) 1 d D U P B 1
H5H1 H 0.496002 0.425879 0.084016 0.287 Uiso 0.46(2) 1 calc R U P B 1
H5H2 H 0.498190 0.391242 0.038879 0.287 Uiso 0.46(2) 1 calc R U P B 1
C6H C 0.552(3) 0.330(3) 0.0827(19) 0.24(2) Uani 0.46(2) 1 d D U P B 1
H6H1 H 0.605162 0.351400 0.077818 0.363 Uiso 0.46(2) 1 calc R U P B 1
H6H2 H 0.545558 0.320311 0.112498 0.363 Uiso 0.46(2) 1 calc R U P B 1
H6H3 H 0.547762 0.285427 0.067038 0.363 Uiso 0.46(2) 1 calc R U P B 1
C11H C 0.254(3) 0.439(4) 0.1445(16) 0.24(2) Uani 0.54(2) 1 d D U P B 2
H1H4 H 0.224242 0.407045 0.162823 0.362 Uiso 0.54(2) 1 calc R U P B 2
H1H5 H 0.296579 0.463220 0.160377 0.362 Uiso 0.54(2) 1 calc R U P B 2
H1H6 H 0.216985 0.475361 0.133219 0.362 Uiso 0.54(2) 1 calc R U P B 2
C12H C 0.292(3) 0.397(3) 0.1082(16) 0.227(16) Uani 0.54(2) 1 d D U P B 2
H2H3 H 0.328229 0.359835 0.119795 0.272 Uiso 0.54(2) 1 calc R U P B 2
H2H4 H 0.248612 0.371980 0.092629 0.272 Uiso 0.54(2) 1 calc R U P B 2
C13H C 0.338(3) 0.444(3) 0.0789(19) 0.224(15) Uani 0.54(2) 1 d D U P B 2
H3H3 H 0.306099 0.449294 0.053217 0.268 Uiso 0.54(2) 1 calc R U P B 2
H3H4 H 0.343290 0.491197 0.091881 0.268 Uiso 0.54(2) 1 calc R U P B 2
C14H C 0.421(2) 0.419(2) 0.0667(16) 0.228(15) Uani 0.54(2) 1 d D U P B 2
H4H3 H 0.431992 0.438684 0.038666 0.274 Uiso 0.54(2) 1 calc R U P B 2
H4H4 H 0.459434 0.441841 0.086078 0.274 Uiso 0.54(2) 1 calc R U P B 2
C15H C 0.440(3) 0.341(2) 0.065(2) 0.239(17) Uani 0.54(2) 1 d D U P B 2
H5H3 H 0.396330 0.316092 0.050719 0.287 Uiso 0.54(2) 1 calc R U P B 2
H5H4 H 0.442087 0.322990 0.094345 0.287 Uiso 0.54(2) 1 calc R U P B 2
C16H C 0.519(2) 0.325(2) 0.0442(12) 0.163(14) Uani 0.54(2) 1 d D U P B 2
H6H4 H 0.528434 0.273678 0.044350 0.245 Uiso 0.54(2) 1 calc R U P B 2
H6H5 H 0.517184 0.342344 0.015362 0.245 Uiso 0.54(2) 1 calc R U P B 2
H6H6 H 0.562973 0.349246 0.059018 0.245 Uiso 0.54(2) 1 calc R U P B 2
C1I C 0.909(3) 0.504(2) 0.0442(15) 0.240(13) Uani 0.53(2) 1 d D U P C 1
H1I1 H 0.946328 0.535094 0.059074 0.361 Uiso 0.53(2) 1 calc R U P C 1
H1I2 H 0.906478 0.457451 0.058099 0.361 Uiso 0.53(2) 1 calc R U P C 1
H1I3 H 0.927378 0.497469 0.015440 0.361 Uiso 0.53(2) 1 calc R U P C 1
C2I C 0.826(3) 0.537(3) 0.044(2) 0.244(11) Uani 0.53(2) 1 d D U P C 1
H2I1 H 0.809344 0.544981 0.073266 0.293 Uiso 0.53(2) 1 calc R U P C 1
H2I2 H 0.830158 0.584835 0.030782 0.293 Uiso 0.53(2) 1 calc R U P C 1
C3I C 0.760(3) 0.498(3) 0.023(2) 0.243(11) Uani 0.53(2) 1 d D U P C 1
H3I1 H 0.749109 0.454325 0.039346 0.291 Uiso 0.53(2) 1 calc R U P C 1
H3I2 H 0.781484 0.481369 -0.004516 0.291 Uiso 0.53(2) 1 calc R U P C 1
C4I C 0.681(3) 0.533(3) 0.015(2) 0.243(11) Uani 0.53(2) 1 d D U P C 1
H4I1 H 0.692666 0.574183 -0.004056 0.292 Uiso 0.53(2) 1 calc R U P C 1
H4I2 H 0.663596 0.553964 0.041503 0.292 Uiso 0.53(2) 1 calc R U P C 1
C5I C 0.610(3) 0.495(2) -0.0033(17) 0.245(11) Uani 0.53(2) 1 d D U P C 1
H5I1 H 0.596031 0.454568 0.014786 0.294 Uiso 0.53(2) 1 calc R U P C 1
H5I2 H 0.624264 0.476474 -0.031098 0.294 Uiso 0.53(2) 1 calc R U P C 1
C6I C 0.537(3) 0.544(2) -0.0075(17) 0.251(13) Uani 0.53(2) 1 d D U P C 1
H6I1 H 0.491771 0.516526 -0.019338 0.377 Uiso 0.53(2) 1 calc R U P C 1
H6I2 H 0.521418 0.561868 0.019985 0.377 Uiso 0.53(2) 1 calc R U P C 1
H6I3 H 0.549656 0.583777 -0.025906 0.377 Uiso 0.53(2) 1 calc R U P C 1
C11I C 0.923(3) 0.552(3) 0.0756(16) 0.241(13) Uani 0.47(2) 1 d D U P C 2
H1I4 H 0.905808 0.601785 0.077919 0.361 Uiso 0.47(2) 1 calc R U P C 2
H1I5 H 0.971203 0.549344 0.057912 0.361 Uiso 0.47(2) 1 calc R U P C 2
H1I6 H 0.935985 0.533477 0.103358 0.361 Uiso 0.47(2) 1 calc R U P C 2
C12I C 0.855(3) 0.507(3) 0.056(2) 0.245(11) Uani 0.47(2) 1 d D U P C 2
H2I3 H 0.877719 0.480335 0.032312 0.294 Uiso 0.47(2) 1 calc R U P C 2
H2I4 H 0.837068 0.471851 0.077042 0.294 Uiso 0.47(2) 1 calc R U P C 2
C13I C 0.782(3) 0.548(3) 0.041(2) 0.245(11) Uani 0.47(2) 1 d D U P C 2
H3I3 H 0.757624 0.571079 0.065577 0.293 Uiso 0.47(2) 1 calc R U P C 2
H3I4 H 0.801716 0.586218 0.022503 0.293 Uiso 0.47(2) 1 calc R U P C 2
C14I C 0.716(3) 0.509(3) 0.018(2) 0.244(11) Uani 0.47(2) 1 d D U P C 2
H4I3 H 0.739447 0.487860 -0.007184 0.293 Uiso 0.47(2) 1 calc R U P C 2
H4I4 H 0.697335 0.469551 0.036192 0.293 Uiso 0.47(2) 1 calc R U P C 2
C15I C 0.646(3) 0.553(3) 0.006(2) 0.246(11) Uani 0.47(2) 1 d D U P C 2
H5I3 H 0.667590 0.600484 -0.001762 0.295 Uiso 0.47(2) 1 calc R U P C 2
H5I4 H 0.614725 0.561307 0.032315 0.295 Uiso 0.47(2) 1 calc R U P C 2
C16I C 0.585(4) 0.534(3) -0.0262(19) 0.255(13) Uani 0.47(2) 1 d D U P C 2
H6I4 H 0.544600 0.572351 -0.028161 0.383 Uiso 0.47(2) 1 calc R U P C 2
H6I5 H 0.612112 0.529103 -0.053165 0.383 Uiso 0.47(2) 1 calc R U P C 2
H6I6 H 0.558703 0.489523 -0.018738 0.383 Uiso 0.47(2) 1 calc R U P C 2
C1J C 0.665(4) 0.345(6) 0.128(3) 0.278(15) Uani 0.4 1 d D U P D 1
H1J1 H 0.631052 0.305554 0.136625 0.417 Uiso 0.4 1 calc R U P D 1
H1J2 H 0.637582 0.390354 0.132408 0.417 Uiso 0.4 1 calc R U P D 1
H1J3 H 0.677589 0.340007 0.097914 0.417 Uiso 0.4 1 calc R U P D 1
C2J C 0.745(3) 0.344(4) 0.153(3) 0.281(10) Uani 0.4 1 d D U P D 1
H2J1 H 0.731597 0.347202 0.182938 0.337 Uiso 0.4 1 calc R U P D 1
H2J2 H 0.771444 0.297057 0.148582 0.337 Uiso 0.4 1 calc R U P D 1
C3J C 0.807(3) 0.401(4) 0.144(3) 0.281(10) Uani 0.4 1 d D U P D 1
H3J1 H 0.782848 0.448403 0.149103 0.337 Uiso 0.4 1 calc R U P D 1
H3J2 H 0.821641 0.398687 0.113805 0.337 Uiso 0.4 1 calc R U P D 1
C4J C 0.883(3) 0.390(3) 0.171(2) 0.277(10) Uani 0.4 1 d D U P D 1
H4J1 H 0.866134 0.386547 0.200560 0.332 Uiso 0.4 1 calc R U P D 1
H4J2 H 0.909128 0.345051 0.163202 0.332 Uiso 0.4 1 calc R U P D 1
C5J C 0.943(3) 0.449(3) 0.167(2) 0.270(12) Uani 0.4 1 d D U P D 1
H5J1 H 0.975026 0.448653 0.193067 0.324 Uiso 0.4 1 calc R U P D 1
H5J2 H 0.979594 0.435576 0.144339 0.324 Uiso 0.4 1 calc R U P D 1
C6J C 0.921(3) 0.524(3) 0.160(2) 0.268(16) Uani 0.4 1 d D U P D 1
H6J1 H 0.970006 0.553311 0.158337 0.402 Uiso 0.4 1 calc R U P D 1
H6J2 H 0.891532 0.528269 0.133412 0.402 Uiso 0.4 1 calc R U P D 1
H6J3 H 0.886922 0.541465 0.182586 0.402 Uiso 0.4 1 calc R U P D 1
C11J C 0.702(3) 0.348(4) 0.131(3) 0.289(13) Uani 0.6 1 d D U P E 2
H1J4 H 0.666322 0.361171 0.153751 0.434 Uiso 0.6 1 calc R U P E 2
H1J5 H 0.679051 0.308052 0.115320 0.434 Uiso 0.6 1 calc R U P E 2
H1J6 H 0.709554 0.388794 0.112247 0.434 Uiso 0.6 1 calc R U P E 2
C12J C 0.783(3) 0.326(2) 0.1483(17) 0.283(10) Uani 0.6 1 d D U P E 2
H2J3 H 0.812380 0.301440 0.125790 0.339 Uiso 0.6 1 calc R U P E 2
H2J4 H 0.772410 0.290300 0.170324 0.339 Uiso 0.6 1 calc R U P E 2
C13J C 0.838(3) 0.381(3) 0.1664(14) 0.284(10) Uani 0.6 1 d D U P E 2
H3J3 H 0.894529 0.370831 0.158235 0.340 Uiso 0.6 1 calc R U P E 2
H3J4 H 0.824083 0.429095 0.155380 0.340 Uiso 0.6 1 calc R U P E 2
C14J C 0.831(3) 0.381(2) 0.2127(13) 0.276(10) Uani 0.6 1 d D U P E 2
H4J3 H 0.851309 0.335114 0.223277 0.331 Uiso 0.6 1 calc R U P E 2
H4J4 H 0.773555 0.384796 0.220123 0.331 Uiso 0.6 1 calc R U P E 2
C15J C 0.876(2) 0.440(2) 0.2349(13) 0.271(10) Uani 0.6 1 d D U P E 2
H5J3 H 0.852950 0.487533 0.228142 0.326 Uiso 0.6 1 calc R U P E 2
H5J4 H 0.933801 0.439856 0.227823 0.326 Uiso 0.6 1 calc R U P E 2
C16J C 0.862(2) 0.421(2) 0.2807(12) 0.214(9) Uani 0.6 1 d D U P E 2
H6J4 H 0.818957 0.386309 0.282924 0.320 Uiso 0.6 1 calc R U P E 2
H6J5 H 0.847591 0.464555 0.296133 0.320 Uiso 0.6 1 calc R U P E 2
H6J6 H 0.911987 0.401444 0.292359 0.320 Uiso 0.6 1 calc R U P E 2

loop_
_atom_site_aniso_label
_atom_site_aniso_U_11
_atom_site_aniso_U_22
_atom_site_aniso_U_33
_atom_site_aniso_U_23
_atom_site_aniso_U_13
_atom_site_aniso_U_12
N1 0.048(5) 0.103(8) 0.060(5) 0.007(5) 0.008(4) -0.004(6)
C1 0.055(7) 0.108(11) 0.042(5) -0.009(6) 0.010(5) -0.016(8)
C2 0.048(7) 0.124(12) 0.064(7) 0.000(7) 0.013(6) -0.005(8)
C3 0.061(7) 0.113(11) 0.066(7) -0.014(7) 0.005(6) 0.001(7)
C4 0.075(8) 0.107(11) 0.082(8) -0.021(8) 0.010(6) 0.004(9)
C5 0.079(9) 0.126(13) 0.081(8) -0.023(8) 0.016(7) -0.018(9)
C6 0.067(8) 0.095(11) 0.074(7) -0.017(7) 0.016(6) -0.004(8)
C7 0.103(10) 0.103(12) 0.074(8) -0.023(7) 0.019(7) 0.012(9)
C8 0.091(10) 0.154(15) 0.076(8) -0.005(9) 0.003(8) 0.024(10)
C9 0.070(8) 0.116(12) 0.069(7) -0.014(8) 0.017(6) 0.011(9)
C10 0.076(9) 0.133(13) 0.082(8) -0.002(8) 0.003(7) 0.013(9)
C11 0.063(8) 0.146(14) 0.087(8) -0.011(9) 0.001(6) 0.031(10)
C12 0.053(7) 0.131(13) 0.075(7) -0.006(7) 0.006(6) 0.004(8)
C13 0.046(6) 0.108(11) 0.065(7) -0.005(7) 0.007(5) 0.001(8)
C14 0.041(6) 0.117(11) 0.062(7) -0.012(7) 0.012(5) -0.002(8)
N2 0.044(5) 0.112(9) 0.063(5) -0.005(6) 0.013(4) -0.012(6)
C15 0.069(7) 0.110(11) 0.056(6) -0.007(7) 0.019(6) 0.004(9)
C16 0.058(7) 0.108(11) 0.058(6) -0.005(7) 0.013(5) 0.010(9)
C17 0.040(6) 0.099(10) 0.049(6) 0.000(6) 0.007(4) -0.004(7)
C18 0.045(6) 0.105(11) 0.054(6) 0.002(6) 0.010(5) -0.012(8)
C19 0.043(6) 0.105(10) 0.052(6) -0.003(6) 0.011(5) 0.000(7)
C20 0.039(6) 0.135(12) 0.044(5) -0.005(7) 0.017(5) -0.025(8)
C21 0.043(6) 0.105(10) 0.058(6) 0.014(6) 0.008(5) -0.012(7)
C22 0.051(6) 0.110(10) 0.048(5) 0.005(6) 0.007(5) -0.014(7)
C23 0.029(5) 0.125(10) 0.059(6) -0.006(6) 0.000(4) -0.002(6)
C24 0.042(5) 0.129(11) 0.069(7) -0.007(7) 0.004(5) -0.007(6)
C25 0.039(5) 0.139(12) 0.062(6) 0.005(7) -0.007(5) 0.003(7)
C26 0.026(5) 0.133(11) 0.074(7) -0.018(7) 0.000(5) -0.010(6)
C27 0.036(5) 0.141(11) 0.063(6) -0.010(7) 0.003(5) -0.010(6)
C28 0.041(6) 0.128(11) 0.064(7) -0.006(6) 0.001(5) -0.016(7)
C29 0.038(6) 0.157(13) 0.064(7) -0.022(8) -0.008(5) 0.003(8)
C30 0.058(7) 0.166(13) 0.056(7) -0.009(7) -0.008(5) 0.025(7)
C31 0.055(7) 0.145(13) 0.071(7) 0.004(8) -0.016(6) 0.024(8)
C32 0.042(6) 0.137(13) 0.069(8) -0.017(8) -0.018(5) 0.007(8)
C33 0.033(5) 0.141(12) 0.080(8) -0.018(8) -0.003(5) -0.018(6)
C34 0.039(6) 0.151(14) 0.076(8) -0.018(8) 0.000(5) -0.017(8)
C35 0.048(7) 0.166(15) 0.055(7) -0.017(8) -0.018(6) 0.020(9)
C36 0.060(7) 0.174(14) 0.044(6) -0.010(7) -0.019(6) 0.031(8)
C37 0.062(7) 0.160(14) 0.047(6) 0.000(7) -0.010(5) 0.028(9)
C38 0.066(8) 0.114(12) 0.046(6) -0.009(6) -0.010(5) 0.008(9)
C39 0.064(7) 0.136(12) 0.072(7) -0.024(7) -0.014(6) 0.001(8)
C40 0.039(6) 0.144(13) 0.086(8) -0.025(8) -0.012(6) -0.003(8)
C41 0.057(7) 0.123(11) 0.046(6) -0.011(6) 0.000(5) 0.017(8)
C42 0.071(8) 0.139(12) 0.050(6) 0.013(7) 0.001(6) 0.018(8)
C43 0.059(7) 0.125(11) 0.050(6) 0.003(6) 0.002(5) 0.009(7)
C44 0.067(7) 0.101(10) 0.047(5) 0.002(6) 0.001(5) 0.000(7)
C45 0.058(7) 0.107(10) 0.062(6) -0.013(6) -0.001(5) 0.005(7)
C46 0.057(7) 0.117(11) 0.067(7) -0.017(7) 0.007(6) -0.011(8)
C47 0.062(7) 0.106(10) 0.042(5) -0.005(6) 0.016(5) 0.006(8)
C48 0.062(7) 0.105(10) 0.058(6) 0.008(6) 0.007(5) -0.004(7)
C49 0.054(6) 0.089(9) 0.061(6) 0.003(6) 0.016(5) -0.004(7)
C50 0.058(6) 0.094(10) 0.052(6) -0.004(6) 0.016(5) 0.002(7)
C51 0.068(7) 0.109(11) 0.058(6) -0.004(6) 0.029(6) 0.018(8)
C52 0.057(7) 0.098(10) 0.058(6) -0.007(6) 0.008(5) 0.007(7)
C53 0.047(6) 0.131(11) 0.052(6) -0.004(7) 0.010(5) 0.008(7)
C54 0.046(6) 0.151(13) 0.068(8) 0.010(7) 0.015(5) 0.009(8)
C55 0.043(5) 0.173(13) 0.063(7) -0.003(8) 0.012(5) -0.005(7)
C56 0.038(6) 0.142(13) 0.079(9) -0.003(8) -0.001(6) 0.001(7)
C57 0.071(8) 0.146(13) 0.053(7) 0.007(7) -0.004(6) 0.034(9)
C58 0.054(6) 0.124(11) 0.075(8) 0.008(7) 0.010(6) 0.023(7)
C59 0.045(6) 0.148(14) 0.079(9) -0.007(10) -0.003(6) 0.004(8)
C60 0.024(5) 0.175(15) 0.069(8) 0.001(8) 0.005(5) -0.026(8)
C61 0.033(5) 0.169(13) 0.066(7) 0.003(8) 0.000(5) -0.020(7)
C62 0.035(6) 0.163(14) 0.066(8) 0.001(8) -0.015(5) 0.003(8)
C63 0.042(6) 0.187(16) 0.069(8) 0.006(9) -0.009(5) 0.011(9)
C64 0.051(7) 0.188(15) 0.065(8) 0.004(9) -0.002(6) 0.028(8)
C65 0.026(5) 0.150(13) 0.068(7) -0.006(8) -0.011(5) 0.000(8)
C66 0.042(6) 0.163(15) 0.062(7) -0.007(8) -0.007(5) -0.007(8)
C67 0.041(6) 0.154(12) 0.060(6) -0.008(7) -0.010(5) -0.006(7)
C68 0.031(6) 0.158(14) 0.053(6) 0.011(7) -0.004(4) -0.008(8)
C69 0.059(7) 0.089(9) 0.059(6) 0.006(6) -0.009(5) 0.011(7)
C70 0.048(6) 0.149(12) 0.045(6) 0.006(6) -0.006(5) 0.015(8)
C71 0.045(6) 0.128(11) 0.040(5) 0.006(6) 0.000(5) -0.012(7)
C72 0.051(7) 0.108(10) 0.064(6) 0.011(6) -0.009(5) -0.020(7)
C73 0.052(7) 0.116(10) 0.060(6) -0.007(6) 0.002(5) -0.014(7)
C74 0.043(6) 0.124(10) 0.047(5) 0.000(6) 0.000(5) -0.010(7)
C75 0.052(6) 0.119(10) 0.048(5) 0.015(6) 0.002(5) 0.001(7)
C76 0.057(7) 0.118(10) 0.054(6) 0.008(6) -0.008(5) 0.004(7)
C1F 0.100(9) 0.079(9) 0.089(9) -0.012(7) -0.008(8) 0.006(7)
C2F 0.074(8) 0.082(9) 0.080(7) 0.015(6) -0.008(6) -0.009(7)
C3F 0.063(7) 0.095(10) 0.074(7) 0.015(7) 0.001(6) -0.008(7)
C4F 0.060(7) 0.104(10) 0.083(8) 0.019(7) 0.005(6) -0.026(8)
C5F 0.065(7) 0.087(9) 0.089(8) -0.004(7) -0.007(7) -0.032(7)
C6F 0.063(7) 0.119(11) 0.076(8) -0.003(7) -0.014(7) -0.028(8)
C7F 0.071(8) 0.106(11) 0.068(7) -0.011(7) -0.016(7) -0.021(8)
C8F 0.095(10) 0.097(10) 0.061(7) -0.014(6) -0.013(7) -0.005(8)
C9F 0.077(8) 0.088(9) 0.091(9) -0.019(7) 0.016(7) -0.001(8)
C10F 0.053(7) 0.115(11) 0.096(9) -0.012(8) 0.014(7) 0.016(7)
C11F 0.061(7) 0.107(11) 0.082(8) 0.006(7) 0.001(7) 0.027(8)
C12F 0.049(7) 0.119(11) 0.077(8) 0.001(7) -0.009(6) 0.007(7)
C13F 0.055(7) 0.138(13) 0.065(7) 0.015(8) -0.016(6) 0.003(8)
C14F 0.082(9) 0.130(14) 0.049(6) 0.000(7) -0.021(6) -0.001(9)
C15F 0.069(8) 0.115(12) 0.053(6) 0.011(7) 0.003(6) 0.000(9)
C16F 0.097(10) 0.134(13) 0.049(6) 0.011(7) 0.028(7) 0.002(11)
C17F 0.080(9) 0.165(16) 0.056(7) 0.008(9) 0.032(7) -0.008(11)
C18F 0.061(7) 0.114(12) 0.083(9) 0.012(8) 0.023(7) -0.007(8)
C19F 0.039(6) 0.120(13) 0.086(9) 0.020(9) 0.007(6) -0.010(8)
C20F 0.045(6) 0.144(13) 0.076(9) 0.001(9) -0.016(6) -0.015(8)
C21F 0.049(7) 0.155(15) 0.077(9) -0.019(10) -0.032(6) -0.002(10)
C22F 0.060(8) 0.182(16) 0.052(7) -0.017(8) -0.008(6) -0.021(10)
C23F 0.055(8) 0.165(16) 0.048(6) -0.007(8) -0.011(5) 0.009(9)
C24F 0.081(9) 0.115(12) 0.045(6) 0.002(7) 0.001(6) -0.010(9)
C25F 0.067(8) 0.123(12) 0.059(7) -0.034(7) 0.014(6) -0.006(8)
C26F 0.065(8) 0.140(13) 0.063(8) -0.030(8) 0.006(6) 0.015(9)
C27F 0.051(7) 0.135(14) 0.075(8) 0.003(8) 0.018(6) 0.011(9)
C28F 0.027(5) 0.130(13) 0.084(9) -0.005(9) 0.004(5) -0.003(7)
C29F 0.040(6) 0.124(12) 0.081(9) -0.012(9) -0.010(6) 0.016(7)
C30F 0.056(8) 0.133(14) 0.103(11) 0.002(11) -0.028(7) 0.019(10)
C31F 0.043(7) 0.156(15) 0.086(9) -0.014(10) -0.031(6) -0.009(9)
C32F 0.059(7) 0.160(15) 0.055(7) -0.022(8) -0.019(6) -0.027(9)
C33F 0.089(10) 0.114(13) 0.059(7) -0.022(7) -0.021(7) 0.002(10)
C34F 0.063(8) 0.135(13) 0.048(6) -0.013(7) 0.004(5) 0.001(10)
C35F 0.071(8) 0.124(12) 0.054(7) -0.025(7) 0.009(6) 0.010(9)
C36F 0.061(8) 0.149(14) 0.082(9) -0.022(9) 0.015(7) 0.013(9)
C37F 0.044(6) 0.136(14) 0.091(10) -0.015(10) 0.027(7) 0.011(9)
C38F 0.031(5) 0.134(14) 0.082(9) -0.009(9) -0.001(5) 0.013(7)
C39F 0.043(6) 0.126(12) 0.082(9) 0.011(8) 0.003(6) 0.009(7)
C40F 0.038(6) 0.158(15) 0.080(9) 0.002(10) -0.022(6) 0.004(9)
C41F 0.058(7) 0.141(13) 0.073(8) 0.032(9) -0.016(7) 0.011(8)
C42F 0.077(10) 0.128(14) 0.052(7) 0.006(7) -0.023(6) 0.004(10)
C43F 0.091(10) 0.112(12) 0.052(7) 0.009(7) 0.010(6) 0.018(10)
C44F 0.089(10) 0.152(15) 0.059(7) 0.006(8) 0.016(7) -0.015(12)
C45F 0.071(8) 0.179(16) 0.058(7) -0.008(9) 0.025(7) -0.022(10)
C46F 0.053(7) 0.109(11) 0.086(9) 0.004(8) 0.011(6) -0.020(8)
C47F 0.032(5) 0.120(12) 0.081(9) 0.002(8) 0.004(5) -0.015(7)
C48F 0.041(6) 0.107(11) 0.094(10) 0.003(8) -0.011(6) -0.015(7)
C49F 0.052(7) 0.108(11) 0.100(10) -0.007(8) -0.008(7) -0.024(8)
C50F 0.078(9) 0.103(11) 0.061(7) -0.010(7) -0.010(7) -0.010(8)
C51F 0.096(10) 0.089(10) 0.075(8) -0.028(7) -0.020(8) 0.008(8)
C52F 0.081(9) 0.102(11) 0.108(10) -0.007(8) 0.012(8) 0.021(8)
C53F 0.057(8) 0.118(12) 0.101(10) -0.015(8) -0.004(7) 0.031(8)
C54F 0.058(7) 0.104(11) 0.096(9) 0.009(8) 0.008(7) 0.026(8)
C55F 0.072(9) 0.094(10) 0.083(8) 0.007(7) -0.001(7) 0.014(8)
C56F 0.071(8) 0.093(10) 0.080(8) 0.026(7) -0.001(7) 0.001(7)
C57F 0.078(8) 0.104(11) 0.067(7) 0.031(7) 0.005(7) -0.010(8)
C58F 0.076(8) 0.093(10) 0.083(9) 0.017(7) 0.013(7) -0.022(8)
C59F 0.062(7) 0.093(9) 0.077(8) 0.011(7) 0.000(6) -0.023(7)
C60F 0.091(9) 0.080(9) 0.091(9) 0.006(7) 0.007(8) 0.013(7)
C1C 0.111(14) 0.144(14) 0.177(15) 0.018(14) 0.017(14) 0.032(14)
Cl1C 0.094(7) 0.151(8) 0.187(10) 0.009(7) 0.014(6) 0.036(7)
Cl2C 0.143(8) 0.129(8) 0.179(9) 0.026(7) 0.061(7) 0.017(7)
Cl3C 0.092(6) 0.134(8) 0.162(8) 0.025(6) 0.029(6) 0.014(6)
C1H 0.31(6) 0.21(5) 0.40(6) -0.12(5) -0.12(5) -0.03(5)
C2H 0.22(3) 0.19(3) 0.22(3) 0.00(3) -0.09(3) -0.07(3)
C3H 0.22(3) 0.24(3) 0.20(3) -0.03(3) -0.09(3) -0.09(3)
C4H 0.20(3) 0.23(3) 0.21(3) 0.01(3) -0.12(3) -0.05(3)
C5H 0.21(4) 0.25(4) 0.25(3) 0.00(3) -0.04(3) -0.05(3)
C6H 0.28(5) 0.24(5) 0.20(4) 0.07(4) 0.08(4) 0.02(4)
C11H 0.13(3) 0.24(4) 0.36(5) -0.12(4) -0.10(3) 0.05(3)
C12H 0.23(4) 0.24(3) 0.21(4) -0.04(3) -0.02(3) -0.08(3)
C13H 0.23(3) 0.24(3) 0.20(3) -0.02(2) -0.09(3) -0.07(3)
C14H 0.20(3) 0.25(3) 0.23(3) -0.02(3) -0.11(3) -0.06(3)
C15H 0.24(4) 0.25(3) 0.23(3) -0.02(3) -0.08(3) -0.08(3)
C16H 0.19(3) 0.17(3) 0.13(3) -0.03(2) 0.04(3) 0.02(3)
C1I 0.27(3) 0.15(2) 0.30(2) 0.027(19) 0.16(2) 0.02(2)
C2I 0.29(3) 0.152(17) 0.29(2) 0.017(15) 0.14(2) 0.024(19)
C3I 0.29(3) 0.148(16) 0.291(19) 0.007(14) 0.14(2) 0.022(18)
C4I 0.29(3) 0.147(16) 0.293(19) 0.005(15) 0.13(2) 0.021(18)
C5I 0.29(3) 0.150(17) 0.29(2) 0.002(16) 0.13(2) 0.020(19)
C6I 0.30(3) 0.15(2) 0.30(3) 0.00(2) 0.12(2) 0.01(2)
C11I 0.28(3) 0.16(2) 0.28(3) 0.018(19) 0.15(2) 0.01(2)
C12I 0.29(3) 0.151(17) 0.29(2) 0.016(15) 0.14(2) 0.024(19)
C13I 0.29(3) 0.151(16) 0.293(19) 0.013(14) 0.14(2) 0.021(19)
C14I 0.29(3) 0.148(16) 0.293(19) 0.004(15) 0.13(2) 0.020(18)
C15I 0.29(3) 0.151(17) 0.30(2) 0.002(16) 0.13(2) 0.017(19)
C16I 0.30(3) 0.16(2) 0.31(3) -0.02(2) 0.13(2) 0.02(2)
C1J 0.19(3) 0.27(3) 0.38(3) 0.07(3) 0.06(3) 0.05(3)
C2J 0.18(2) 0.271(19) 0.40(2) 0.063(19) 0.03(2) 0.053(18)
C3J 0.17(2) 0.272(19) 0.40(2) 0.062(19) 0.02(2) 0.055(18)
C4J 0.163(19) 0.271(19) 0.40(2) 0.059(19) 0.01(2) 0.055(17)
C5J 0.14(2) 0.27(2) 0.40(3) 0.05(2) 0.01(2) 0.05(2)
C6J 0.10(2) 0.28(3) 0.42(4) 0.01(3) -0.01(3) 0.04(3)
C11J 0.21(3) 0.27(2) 0.39(3) 0.07(2) 0.05(3) 0.05(2)
C12J 0.18(2) 0.272(19) 0.40(2) 0.062(19) 0.02(2) 0.049(18)
C13J 0.179(19) 0.273(18) 0.40(2) 0.061(19) 0.02(2) 0.053(17)
C14J 0.172(18) 0.266(19) 0.39(2) 0.061(19) 0.019(19) 0.059(16)
C15J 0.174(19) 0.26(2) 0.38(2) 0.06(2) 0.02(2) 0.080(17)
C16J 0.163(17) 0.206(16) 0.273(19) 0.045(18) 0.025(17) 0.079(16)

_geom_special_details            
;
 All esds (except the esd in the dihedral angle between two l.s. planes)
 are estimated using the full covariance matrix.  The cell esds are taken
 into account individually in the estimation of esds in distances, angles
 and torsion angles; correlations between esds in cell parameters are only
 used when they are defined by crystal symmetry.  An approximate (isotropic)
 treatment of cell esds is used for estimating esds involving l.s. planes.
;

loop_
_geom_bond_atom_site_label_1
_geom_bond_atom_site_label_2
_geom_bond_distance
_geom_bond_site_symmetry_2
_geom_bond_publ_flag
N1 C1 1.337(13) . ?
N1 C18 1.365(13) . ?
C1 C14 1.447(14) . ?
C1 C2 1.457(15) . ?
C2 C3 1.411(14) . ?
C2 C15 1.412(16) . ?
C3 C4 1.386(15) . ?
C3 H3 0.9500 . ?
C4 C5 1.408(16) . ?
C4 H4 0.9500 . ?
C5 C6 1.414(17) . ?
C5 H5 0.9500 . ?
C6 C15 1.406(15) . ?
C6 C7 1.435(16) . ?
C7 C8 1.346(17) . ?
C7 H7 0.9500 . ?
C8 C9 1.466(18) . ?
C8 H8 0.9500 . ?
C9 C16 1.392(16) . ?
C9 C10 1.397(17) . ?
C10 C11 1.358(17) . ?
C10 H10 0.9500 . ?
C11 C12 1.397(16) . ?
C11 H11 0.9500 . ?
C12 C13 1.416(15) . ?
C12 H12 0.9500 . ?
C13 C16 1.381(15) . ?
C13 C14 1.425(16) . ?
C14 N2 1.348(14) . ?
N2 C19 1.354(13) . ?
C15 C16 1.461(16) . ?
C17 C22 1.364(14) . ?
C17 C18 1.407(14) . ?
C17 C74 1.519(14) . ?
C18 C19 1.420(14) . ?
C19 C20 1.432(15) . ?
C20 C21 1.366(14) . ?
C20 C23 1.510(14) . ?
C21 C22 1.399(14) . ?
C21 H21 0.9500 . ?
C22 H22 0.9500 . ?
C23 C24 1.387(14) . ?
C23 C28 1.394(14) . ?
C24 C25 1.396(13) . ?
C24 H24 0.9500 . ?
C25 C26 1.400(15) . ?
C25 H25 0.9500 . ?
C26 C27 1.399(15) . ?
C26 C29 1.489(14) . ?
C27 C28 1.377(13) . ?
C27 H27 0.9500 . ?
C28 H28 0.9500 . ?
C29 C34 1.392(16) . ?
C29 C30 1.399(17) . ?
C30 C31 1.417(15) . ?
C30 H30 0.9500 . ?
C31 C32 1.360(15) . ?
C31 H31 0.9500 . ?
C32 C33 1.394(16) . ?
C32 C35 1.496(16) . ?
C33 C34 1.410(15) . ?
C33 H33 0.9500 . ?
C34 H34 0.9500 . ?
C35 C36 1.366(17) . ?
C35 C40 1.407(16) . ?
C36 C37 1.414(15) . ?
C36 H36 0.9500 . ?
C37 C38 1.386(16) . ?
C37 H37 0.9500 . ?
C38 C39 1.411(15) . ?
C38 C41 1.459(15) . ?
C39 C40 1.406(15) . ?
C39 H39 0.9500 . ?
C40 H40 0.9500 . ?
C41 C42 1.354(15) . ?
C41 C46 1.413(16) . ?
C42 C43 1.410(14) . ?
C42 H42 0.9500 . ?
C43 C44 1.376(14) . ?
C43 H43 0.9500 . ?
C44 C45 1.389(14) . ?
C44 C47 1.505(15) . ?
C45 C46 1.389(14) . ?
C45 H45 0.9500 . ?
C46 H46 0.9500 . ?
C47 C52 1.396(14) . ?
C47 C48 1.402(14) . ?
C48 C49 1.367(14) . ?
C48 H48 0.9500 . ?
C49 C50 1.398(14) . ?
C49 H49 0.9500 . ?
C50 C51 1.371(14) . ?
C50 C53 1.494(14) . ?
C51 C52 1.401(14) . ?
C51 H51 0.9500 . ?
C52 H52 0.9500 . ?
C53 C58 1.365(14) . ?
C53 C54 1.420(15) . ?
C54 C55 1.363(14) . ?
C54 H54 0.9500 . ?
C55 C56 1.397(15) . ?
C55 H55 0.9500 . ?
C56 C57 1.394(16) . ?
C56 C59 1.455(16) . ?
C57 C58 1.419(15) . ?
C57 H57 0.9500 . ?
C58 H58 0.9500 . ?
C59 C60 1.371(16) . ?
C59 C64 1.390(16) . ?
C60 C61 1.409(16) . ?
C60 H60 0.9500 . ?
C61 C62 1.375(16) . ?
C61 H61 0.9500 . ?
C62 C63 1.396(17) . ?
C62 C65 1.462(17) . ?
C63 C64 1.417(17) . ?
C63 H63 0.9500 . ?
C64 H64 0.9500 . ?
C65 C66 1.390(16) . ?
C65 C70 1.425(15) . ?
C66 C67 1.369(15) . ?
C66 H66 0.9500 . ?
C67 C68 1.416(15) . ?
C67 H67 0.9500 . ?
C68 C69 1.346(15) . ?
C68 C71 1.519(15) . ?
C69 C70 1.363(14) . ?
C69 H69 0.9500 . ?
C70 H70 0.9500 . ?
C71 C72 1.387(15) . ?
C71 C76 1.410(14) . ?
C72 C73 1.405(14) . ?
C72 H72 0.9500 . ?
C73 C74 1.394(14) . ?
C73 H73 0.9500 . ?
C74 C75 1.374(14) . ?
C75 C76 1.401(14) . ?
C75 H75 0.9500 . ?
C76 H76 0.9500 . ?
C1F C9F 1.324(15) . ?
C1F C2F 1.468(14) . ?
C1F C5F 1.505(15) . ?
C2F C12F 1.418(15) . ?
C2F C3F 1.469(15) . ?
C3F C15F 1.345(15) . ?
C3F C4F 1.490(15) . ?
C4F C18F 1.390(16) . ?
C4F C5F 1.458(16) . ?
C5F C6F 1.351(15) . ?
C6F C20F 1.434(17) . ?
C6F C7F 1.439(15) . ?
C7F C8F 1.392(16) . ?
C7F C22F 1.428(18) . ?
C8F C25F 1.447(16) . ?
C8F C9F 1.465(15) . ?
C9F C10F 1.468(16) . ?
C10F C11F 1.383(16) . ?
C10F C26F 1.465(17) . ?
C11F C29F 1.442(16) . ?
C11F C12F 1.446(15) . ?
C12F C13F 1.414(16) . ?
C13F C14F 1.368(16) . ?
C13F C30F 1.477(17) . ?
C14F C33F 1.451(17) . ?
C14F C15F 1.454(16) . ?
C15F C16F 1.408(17) . ?
C16F C17F 1.369(18) . ?
C16F C34F 1.517(18) . ?
C17F C18F 1.441(17) . ?
C17F C37F 1.475(18) . ?
C18F C19F 1.434(16) . ?
C19F C20F 1.370(16) . ?
C19F C38F 1.422(16) . ?
C20F C21F 1.423(18) . ?
C21F C40F 1.327(17) . ?
C21F C22F 1.466(18) . ?
C22F C23F 1.360(17) . ?
C23F C24F 1.431(17) . ?
C23F C42F 1.473(17) . ?
C24F C25F 1.367(15) . ?
C24F C44F 1.447(17) . ?
C25F C26F 1.480(16) . ?
C26F C27F 1.381(17) . ?
C27F C28F 1.440(16) . ?
C27F C45F 1.475(18) . ?
C28F C29F 1.370(16) . ?
C28F C47F 1.450(16) . ?
C29F C30F 1.425(18) . ?
C30F C31F 1.336(17) . ?
C31F C48F 1.478(18) . ?
C31F C32F 1.490(17) . ?
C32F C33F 1.365(16) . ?
C32F C50F 1.472(17) . ?
C33F C34F 1.436(17) . ?
C34F C35F 1.363(16) . ?
C35F C51F 1.453(16) . ?
C35F C36F 1.465(17) . ?
C36F C37F 1.345(17) . ?
C36F C53F 1.473(18) . ?
C37F C38F 1.442(16) . ?
C38F C39F 1.381(16) . ?
C39F C54F 1.463(16) . ?
C39F C40F 1.469(17) . ?
C40F C41F 1.519(18) . ?
C41F C42F 1.345(16) . ?
C41F C55F 1.414(17) . ?
C42F C43F 1.446(17) . ?
C43F C57F 1.377(16) . ?
C43F C44F 1.447(17) . ?
C44F C45F 1.351(17) . ?
C45F C46F 1.464(17) . ?
C46F C58F 1.392(16) . ?
C46F C47F 1.439(16) . ?
C47F C48F 1.381(16) . ?
C48F C49F 1.433(16) . ?
C49F C59F 1.364(15) . ?
C49F C50F 1.447(15) . ?
C50F C51F 1.388(16) . ?
C51F C52F 1.455(16) . ?
C52F C60F 1.332(15) . ?
C52F C53F 1.471(16) . ?
C53F C54F 1.348(16) . ?
C54F C55F 1.445(15) . ?
C55F C56F 1.392(16) . ?
C56F C57F 1.440(15) . ?
C56F C60F 1.487(15) . ?
C57F C58F 1.475(16) . ?
C58F C59F 1.476(16) . ?
C59F C60F 1.503(15) . ?
C1C Cl3C 1.73(2) . ?
C1C Cl1C 1.77(2) . ?
C1C Cl2C 1.79(2) . ?
C1C H1C 1.0000 . ?
C1H C2H 1.55(3) . ?
C1H H1H1 0.9800 . ?
C1H H1H2 0.9800 . ?
C1H H1H3 0.9800 . ?
C2H C3H 1.51(3) . ?
C2H H2H1 0.9900 . ?
C2H H2H2 0.9900 . ?
C3H C4H 1.49(3) . ?
C3H H3H1 0.9900 . ?
C3H H3H2 0.9900 . ?
C4H C5H 1.50(3) . ?
C4H H4H1 0.9900 . ?
C4H H4H2 0.9900 . ?
C5H C6H 1.50(3) . ?
C5H H5H1 0.9900 . ?
C5H H5H2 0.9900 . ?
C6H H6H1 0.9800 . ?
C6H H6H2 0.9800 . ?
C6H H6H3 0.9800 . ?
C11H C12H 1.55(3) . ?
C11H H1H4 0.9800 . ?
C11H H1H5 0.9800 . ?
C11H H1H6 0.9800 . ?
C12H C13H 1.50(3) . ?
C12H H2H3 0.9900 . ?
C12H H2H4 0.9900 . ?
C13H C14H 1.50(3) . ?
C13H H3H3 0.9900 . ?
C13H H3H4 0.9900 . ?
C14H C15H 1.49(3) . ?
C14H H4H3 0.9900 . ?
C14H H4H4 0.9900 . ?
C15H C16H 1.51(3) . ?
C15H H5H3 0.9900 . ?
C15H H5H4 0.9900 . ?
C16H H6H4 0.9800 . ?
C16H H6H5 0.9800 . ?
C16H H6H6 0.9800 . ?
C1I C2I 1.52(3) . ?
C1I H1I1 0.9800 . ?
C1I H1I2 0.9800 . ?
C1I H1I3 0.9800 . ?
C2I C3I 1.49(3) . ?
C2I H2I1 0.9900 . ?
C2I H2I2 0.9900 . ?
C3I C4I 1.50(2) . ?
C3I H3I1 0.9900 . ?
C3I H3I2 0.9900 . ?
C4I C5I 1.50(3) . ?
C4I H4I1 0.9900 . ?
C4I H4I2 0.9900 . ?
C5I C6I 1.52(3) . ?
C5I H5I1 0.9900 . ?
C5I H5I2 0.9900 . ?
C6I H6I1 0.9800 . ?
C6I H6I2 0.9800 . ?
C6I H6I3 0.9800 . ?
C11I C12I 1.54(3) . ?
C11I H1I4 0.9800 . ?
C11I H1I5 0.9800 . ?
C11I H1I6 0.9800 . ?
C12I C13I 1.51(3) . ?
C12I H2I3 0.9900 . ?
C12I H2I4 0.9900 . ?
C13I C14I 1.50(3) . ?
C13I H3I3 0.9900 . ?
C13I H3I4 0.9900 . ?
C14I C15I 1.49(3) . ?
C14I H4I3 0.9900 . ?
C14I H4I4 0.9900 . ?
C15I C16I 1.50(3) . ?
C15I H5I3 0.9900 . ?
C15I H5I4 0.9900 . ?
C16I H6I4 0.9800 . ?
C16I H6I5 0.9800 . ?
C16I H6I6 0.9800 . ?
C1J C2J 1.56(3) . ?
C1J H1J1 0.9800 . ?
C1J H1J2 0.9800 . ?
C1J H1J3 0.9800 . ?
C2J C3J 1.50(3) . ?
C2J H2J1 0.9900 . ?
C2J H2J2 0.9900 . ?
C3J C4J 1.56(3) . ?
C3J H3J1 0.9900 . ?
C3J H3J2 0.9900 . ?
C4J C5J 1.49(3) . ?
C4J H4J1 0.9900 . ?
C4J H4J2 0.9900 . ?
C5J C6J 1.47(3) . ?
C5J H5J1 0.9900 . ?
C5J H5J2 0.9900 . ?
C6J H6J1 0.9800 . ?
C6J H6J2 0.9800 . ?
C6J H6J3 0.9800 . ?
C11J C12J 1.50(3) . ?
C11J H1J4 0.9800 . ?
C11J H1J5 0.9800 . ?
C11J H1J6 0.9800 . ?
C12J C13J 1.51(3) . ?
C12J H2J3 0.9900 . ?
C12J H2J4 0.9900 . ?
C13J C14J 1.49(3) . ?
C13J H3J3 0.9900 . ?
C13J H3J4 0.9900 . ?
C14J C15J 1.51(3) . ?
C14J H4J3 0.9900 . ?
C14J H4J4 0.9900 . ?
C15J C16J 1.53(3) . ?
C15J H5J3 0.9900 . ?
C15J H5J4 0.9900 . ?
C16J H6J4 0.9800 . ?
C16J H6J5 0.9800 . ?
C16J H6J6 0.9800 . ?

loop_
_geom_angle_atom_site_label_1
_geom_angle_atom_site_label_2
_geom_angle_atom_site_label_3
_geom_angle
_geom_angle_site_symmetry_1
_geom_angle_site_symmetry_3
_geom_angle_publ_flag
C1 N1 C18 118.2(10) . . ?
N1 C1 C14 121.9(12) . . ?
N1 C1 C2 118.8(11) . . ?
C14 C1 C2 119.4(13) . . ?
C3 C2 C15 120.7(13) . . ?
C3 C2 C1 119.8(13) . . ?
C15 C2 C1 119.4(11) . . ?
C4 C3 C2 119.7(13) . . ?
C4 C3 H3 120.2 . . ?
C2 C3 H3 120.2 . . ?
C3 C4 C5 120.3(12) . . ?
C3 C4 H4 119.9 . . ?
C5 C4 H4 119.9 . . ?
C4 C5 C6 120.4(13) . . ?
C4 C5 H5 119.8 . . ?
C6 C5 H5 119.8 . . ?
C15 C6 C5 119.5(14) . . ?
C15 C6 C7 117.9(12) . . ?
C5 C6 C7 122.6(14) . . ?
C8 C7 C6 123.4(14) . . ?
C8 C7 H7 118.3 . . ?
C6 C7 H7 118.3 . . ?
C7 C8 C9 118.7(14) . . ?
C7 C8 H8 120.7 . . ?
C9 C8 H8 120.7 . . ?
C16 C9 C10 118.5(14) . . ?
C16 C9 C8 120.9(13) . . ?
C10 C9 C8 120.7(15) . . ?
C11 C10 C9 122.2(15) . . ?
C11 C10 H10 118.9 . . ?
C9 C10 H10 118.9 . . ?
C10 C11 C12 119.1(13) . . ?
C10 C11 H11 120.5 . . ?
C12 C11 H11 120.5 . . ?
C11 C12 C13 120.4(13) . . ?
C11 C12 H12 119.8 . . ?
C13 C12 H12 119.8 . . ?
C16 C13 C12 118.7(13) . . ?
C16 C13 C14 121.0(11) . . ?
C12 C13 C14 120.2(13) . . ?
N2 C14 C13 121.9(11) . . ?
N2 C14 C1 118.4(13) . . ?
C13 C14 C1 119.7(13) . . ?
C14 N2 C19 120.7(10) . . ?
C6 C15 C2 119.4(12) . . ?
C6 C15 C16 120.9(14) . . ?
C2 C15 C16 119.8(13) . . ?
C13 C16 C9 121.1(12) . . ?
C13 C16 C15 120.6(13) . . ?
C9 C16 C15 118.2(14) . . ?
C22 C17 C18 118.3(10) . . ?
C22 C17 C74 116.9(11) . . ?
C18 C17 C74 123.8(11) . . ?
N1 C18 C17 119.1(10) . . ?
N1 C18 C19 121.0(13) . . ?
C17 C18 C19 119.9(12) . . ?
N2 C19 C18 119.7(12) . . ?
N2 C19 C20 120.3(10) . . ?
C18 C19 C20 120.0(13) . . ?
C21 C20 C19 116.7(10) . . ?
C21 C20 C23 118.9(12) . . ?
C19 C20 C23 123.7(12) . . ?
C20 C21 C22 122.3(12) . . ?
C20 C21 H21 118.9 . . ?
C22 C21 H21 118.9 . . ?
C17 C22 C21 121.3(12) . . ?
C17 C22 H22 119.3 . . ?
C21 C22 H22 119.3 . . ?
C24 C23 C28 117.6(10) . . ?
C24 C23 C20 120.1(10) . . ?
C28 C23 C20 119.9(11) . . ?
C23 C24 C25 121.1(12) . . ?
C23 C24 H24 119.5 . . ?
C25 C24 H24 119.5 . . ?
C24 C25 C26 120.7(11) . . ?
C24 C25 H25 119.6 . . ?
C26 C25 H25 119.6 . . ?
C27 C26 C25 116.7(10) . . ?
C27 C26 C29 123.5(13) . . ?
C25 C26 C29 118.9(11) . . ?
C28 C27 C26 121.6(11) . . ?
C28 C27 H27 119.2 . . ?
C26 C27 H27 119.2 . . ?
C27 C28 C23 121.0(11) . . ?
C27 C28 H28 119.5 . . ?
C23 C28 H28 119.5 . . ?
C34 C29 C30 118.1(11) . . ?
C34 C29 C26 117.4(13) . . ?
C30 C29 C26 123.5(14) . . ?
C29 C30 C31 120.0(13) . . ?
C29 C30 H30 120.0 . . ?
C31 C30 H30 120.0 . . ?
C32 C31 C30 121.5(12) . . ?
C32 C31 H31 119.3 . . ?
C30 C31 H31 119.3 . . ?
C31 C32 C33 118.7(11) . . ?
C31 C32 C35 120.3(14) . . ?
C33 C32 C35 119.4(14) . . ?
C32 C33 C34 120.5(13) . . ?
C32 C33 H33 119.8 . . ?
C34 C33 H33 119.8 . . ?
C29 C34 C33 120.6(12) . . ?
C29 C34 H34 119.7 . . ?
C33 C34 H34 119.7 . . ?
C36 C35 C40 116.8(12) . . ?
C36 C35 C32 121.5(15) . . ?
C40 C35 C32 120.7(15) . . ?
C35 C36 C37 122.2(14) . . ?
C35 C36 H36 118.9 . . ?
C37 C36 H36 118.9 . . ?
C38 C37 C36 121.3(13) . . ?
C38 C37 H37 119.4 . . ?
C36 C37 H37 119.4 . . ?
C37 C38 C39 116.1(11) . . ?
C37 C38 C41 119.8(12) . . ?
C39 C38 C41 122.8(13) . . ?
C40 C39 C38 121.6(13) . . ?
C40 C39 H39 119.2 . . ?
C38 C39 H39 119.2 . . ?
C39 C40 C35 120.6(12) . . ?
C39 C40 H40 119.7 . . ?
C35 C40 H40 119.7 . . ?
C42 C41 C46 116.8(10) . . ?
C42 C41 C38 122.1(13) . . ?
C46 C41 C38 120.0(11) . . ?
C41 C42 C43 122.3(11) . . ?
C41 C42 H42 118.8 . . ?
C43 C42 H42 118.8 . . ?
C44 C43 C42 120.2(11) . . ?
C44 C43 H43 119.9 . . ?
C42 C43 H43 119.9 . . ?
C43 C44 C45 117.6(10) . . ?
C43 C44 C47 121.6(11) . . ?
C45 C44 C47 119.1(10) . . ?
C44 C45 C46 121.5(12) . . ?
C44 C45 H45 119.2 . . ?
C46 C45 H45 119.2 . . ?
C45 C46 C41 120.2(11) . . ?
C45 C46 H46 119.9 . . ?
C41 C46 H46 119.9 . . ?
C52 C47 C48 117.1(11) . . ?
C52 C47 C44 121.9(12) . . ?
C48 C47 C44 119.8(12) . . ?
C49 C48 C47 122.0(11) . . ?
C49 C48 H48 119.0 . . ?
C47 C48 H48 119.0 . . ?
C48 C49 C50 120.6(11) . . ?
C48 C49 H49 119.7 . . ?
C50 C49 H49 119.7 . . ?
C51 C50 C49 117.7(11) . . ?
C51 C50 C53 120.1(12) . . ?
C49 C50 C53 121.1(12) . . ?
C50 C51 C52 122.0(12) . . ?
C50 C51 H51 119.0 . . ?
C52 C51 H51 119.0 . . ?
C47 C52 C51 119.8(12) . . ?
C47 C52 H52 120.1 . . ?
C51 C52 H52 120.1 . . ?
C58 C53 C54 115.6(10) . . ?
C58 C53 C50 121.8(12) . . ?
C54 C53 C50 120.6(11) . . ?
C55 C54 C53 121.7(11) . . ?
C55 C54 H54 119.2 . . ?
C53 C54 H54 119.2 . . ?
C54 C55 C56 122.7(12) . . ?
C54 C55 H55 118.7 . . ?
C56 C55 H55 118.7 . . ?
C57 C56 C55 115.5(12) . . ?
C57 C56 C59 117.9(12) . . ?
C55 C56 C59 125.8(14) . . ?
C56 C57 C58 120.6(12) . . ?
C56 C57 H57 119.7 . . ?
C58 C57 H57 119.7 . . ?
C53 C58 C57 122.5(13) . . ?
C53 C58 H58 118.7 . . ?
C57 C58 H58 118.7 . . ?
C60 C59 C64 117.7(13) . . ?
C60 C59 C56 116.6(13) . . ?
C64 C59 C56 124.4(15) . . ?
C59 C60 C61 121.9(13) . . ?
C59 C60 H60 119.0 . . ?
C61 C60 H60 119.0 . . ?
C62 C61 C60 120.5(14) . . ?
C62 C61 H61 119.8 . . ?
C60 C61 H61 119.8 . . ?
C61 C62 C63 117.8(12) . . ?
C61 C62 C65 119.0(15) . . ?
C63 C62 C65 122.1(13) . . ?
C62 C63 C64 120.9(13) . . ?
C62 C63 H63 119.5 . . ?
C64 C63 H63 119.5 . . ?
C59 C64 C63 120.1(14) . . ?
C59 C64 H64 120.0 . . ?
C63 C64 H64 120.0 . . ?
C66 C65 C70 116.0(11) . . ?
C66 C65 C62 123.2(13) . . ?
C70 C65 C62 118.8(14) . . ?
C67 C66 C65 122.1(13) . . ?
C67 C66 H66 119.0 . . ?
C65 C66 H66 119.0 . . ?
C66 C67 C68 119.7(13) . . ?
C66 C67 H67 120.2 . . ?
C68 C67 H67 120.2 . . ?
C69 C68 C67 118.8(11) . . ?
C69 C68 C71 122.9(11) . . ?
C67 C68 C71 117.6(14) . . ?
C68 C69 C70 121.5(12) . . ?
C68 C69 H69 119.2 . . ?
C70 C69 H69 119.2 . . ?
C69 C70 C65 121.3(13) . . ?
C69 C70 H70 119.4 . . ?
C65 C70 H70 119.4 . . ?
C72 C71 C76 117.8(10) . . ?
C72 C71 C68 122.3(10) . . ?
C76 C71 C68 119.0(12) . . ?
C71 C72 C73 121.1(10) . . ?
C71 C72 H72 119.4 . . ?
C73 C72 H72 119.4 . . ?
C74 C73 C72 119.6(11) . . ?
C74 C73 H73 120.2 . . ?
C72 C73 H73 120.2 . . ?
C75 C74 C73 119.3(9) . . ?
C75 C74 C17 120.7(10) . . ?
C73 C74 C17 118.4(10) . . ?
C74 C75 C76 120.6(10) . . ?
C74 C75 H75 119.7 . . ?
C76 C75 H75 119.7 . . ?
C75 C76 C71 120.2(11) . . ?
C75 C76 H76 119.9 . . ?
C71 C76 H76 119.9 . . ?
C9F C1F C2F 121.2(12) . . ?
C9F C1F C5F 120.7(12) . . ?
C2F C1F C5F 108.0(10) . . ?
C12F C2F C1F 120.1(11) . . ?
C12F C2F C3F 117.7(11) . . ?
C1F C2F C3F 109.2(10) . . ?
C15F C3F C2F 120.3(10) . . ?
C15F C3F C4F 120.3(12) . . ?
C2F C3F C4F 106.2(10) . . ?
C18F C4F C5F 118.9(11) . . ?
C18F C4F C3F 117.4(12) . . ?
C5F C4F C3F 110.2(11) . . ?
C6F C5F C4F 122.2(12) . . ?
C6F C5F C1F 119.7(11) . . ?
C4F C5F C1F 106.2(10) . . ?
C5F C6F C20F 118.3(12) . . ?
C5F C6F C7F 119.9(13) . . ?
C20F C6F C7F 110.0(12) . . ?
C8F C7F C22F 118.4(12) . . ?
C8F C7F C6F 120.0(13) . . ?
C22F C7F C6F 108.3(12) . . ?
C7F C8F C25F 119.6(12) . . ?
C7F C8F C9F 120.4(11) . . ?
C25F C8F C9F 109.2(11) . . ?
C1F C9F C8F 119.2(11) . . ?
C1F C9F C10F 118.9(12) . . ?
C8F C9F C10F 108.3(11) . . ?
C11F C10F C26F 119.1(12) . . ?
C11F C10F C9F 122.0(12) . . ?
C26F C10F C9F 106.6(12) . . ?
C10F C11F C29F 120.1(12) . . ?
C10F C11F C12F 119.3(12) . . ?
C29F C11F C12F 108.7(12) . . ?
C13F C12F C2F 119.8(11) . . ?
C13F C12F C11F 110.1(12) . . ?
C2F C12F C11F 118.3(11) . . ?
C14F C13F C12F 122.4(12) . . ?
C14F C13F C30F 121.6(14) . . ?
C12F C13F C30F 104.6(12) . . ?
C13F C14F C33F 120.7(13) . . ?
C13F C14F C15F 117.9(13) . . ?
C33F C14F C15F 109.1(13) . . ?
C3F C15F C16F 121.0(12) . . ?
C3F C15F C14F 121.8(12) . . ?
C16F C15F C14F 106.9(13) . . ?
C17F C16F C15F 121.0(14) . . ?
C17F C16F C34F 115.1(14) . . ?
C15F C16F C34F 110.1(13) . . ?
C16F C17F C18F 119.7(15) . . ?
C16F C17F C37F 122.8(14) . . ?
C18F C17F C37F 105.1(13) . . ?
C4F C18F C19F 118.3(13) . . ?
C4F C18F C17F 120.4(13) . . ?
C19F C18F C17F 110.6(14) . . ?
C20F C19F C38F 119.4(12) . . ?
C20F C19F C18F 121.4(14) . . ?
C38F C19F C18F 107.2(13) . . ?
C19F C20F C21F 122.1(14) . . ?
C19F C20F C6F 120.7(12) . . ?
C21F C20F C6F 105.3(12) . . ?
C40F C21F C20F 118.7(14) . . ?
C40F C21F C22F 118.9(16) . . ?
C20F C21F C22F 110.9(15) . . ?
C23F C22F C7F 121.7(12) . . ?
C23F C22F C21F 121.6(16) . . ?
C7F C22F C21F 105.4(13) . . ?
C22F C23F C24F 120.4(15) . . ?
C22F C23F C42F 119.3(13) . . ?
C24F C23F C42F 108.4(14) . . ?
C25F C24F C23F 119.2(13) . . ?
C25F C24F C44F 120.0(12) . . ?
C23F C24F C44F 108.1(14) . . ?
C24F C25F C8F 120.8(11) . . ?
C24F C25F C26F 121.0(13) . . ?
C8F C25F C26F 106.6(13) . . ?
C27F C26F C10F 120.1(11) . . ?
C27F C26F C25F 118.6(14) . . ?
C10F C26F C25F 109.3(13) . . ?
C26F C27F C28F 119.6(13) . . ?
C26F C27F C45F 118.8(12) . . ?
C28F C27F C45F 108.9(14) . . ?
C29F C28F C27F 120.6(14) . . ?
C29F C28F C47F 118.8(12) . . ?
C27F C28F C47F 108.4(13) . . ?
C28F C29F C30F 122.3(14) . . ?
C28F C29F C11F 120.4(11) . . ?
C30F C29F C11F 105.6(13) . . ?
C31F C30F C29F 119.6(15) . . ?
C31F C30F C13F 117.3(14) . . ?
C29F C30F C13F 111.1(15) . . ?
C30F C31F C48F 120.5(13) . . ?
C30F C31F C32F 121.5(15) . . ?
C48F C31F C32F 106.3(14) . . ?
C33F C32F C50F 119.9(12) . . ?
C33F C32F C31F 120.7(14) . . ?
C50F C32F C31F 107.3(12) . . ?
C32F C33F C34F 120.6(14) . . ?
C32F C33F C14F 118.1(13) . . ?
C34F C33F C14F 109.1(14) . . ?
C35F C34F C33F 121.4(14) . . ?
C35F C34F C16F 122.2(12) . . ?
C33F C34F C16F 104.7(14) . . ?
C34F C35F C51F 118.5(12) . . ?
C34F C35F C36F 119.3(13) . . ?
C51F C35F C36F 110.0(13) . . ?
C37F C36F C35F 120.5(14) . . ?
C37F C36F C53F 118.8(13) . . ?
C35F C36F C53F 107.3(13) . . ?
C36F C37F C38F 121.6(15) . . ?
C36F C37F C17F 120.0(13) . . ?
C38F C37F C17F 108.1(14) . . ?
C39F C38F C19F 119.8(12) . . ?
C39F C38F C37F 118.0(15) . . ?
C19F C38F C37F 109.0(13) . . ?
C38F C39F C54F 122.4(12) . . ?
C38F C39F C40F 118.4(14) . . ?
C54F C39F C40F 108.3(12) . . ?
C21F C40F C39F 121.6(14) . . ?
C21F C40F C41F 121.1(14) . . ?
C39F C40F C41F 105.7(13) . . ?
C42F C41F C55F 121.2(12) . . ?
C42F C41F C40F 118.7(14) . . ?
C55F C41F C40F 108.0(12) . . ?
C41F C42F C43F 120.1(13) . . ?
C41F C42F C23F 120.4(13) . . ?
C43F C42F C23F 106.8(13) . . ?
C57F C43F C42F 120.5(12) . . ?
C57F C43F C44F 120.4(13) . . ?
C42F C43F C44F 108.4(13) . . ?
C45F C44F C24F 119.7(15) . . ?
C45F C44F C43F 120.2(15) . . ?
C24F C44F C43F 108.3(13) . . ?
C44F C45F C46F 121.1(15) . . ?
C44F C45F C27F 121.8(15) . . ?
C46F C45F C27F 105.4(12) . . ?
C58F C46F C47F 119.1(12) . . ?
C58F C46F C45F 119.5(12) . . ?
C47F C46F C45F 109.8(13) . . ?
C48F C47F C46F 121.1(13) . . ?
C48F C47F C28F 119.5(12) . . ?
C46F C47F C28F 107.5(12) . . ?
C47F C48F C49F 119.9(12) . . ?
C47F C48F C31F 119.3(13) . . ?
C49F C48F C31F 109.1(12) . . ?
C59F C49F C48F 120.5(12) . . ?
C59F C49F C50F 118.1(11) . . ?
C48F C49F C50F 108.9(12) . . ?
C51F C50F C49F 120.7(12) . . ?
C51F C50F C32F 118.0(11) . . ?
C49F C50F C32F 108.4(12) . . ?
C50F C51F C35F 121.6(12) . . ?
C50F C51F C52F 120.3(12) . . ?
C35F C51F C52F 106.1(11) . . ?
C60F C52F C51F 120.3(12) . . ?
C60F C52F C53F 118.7(13) . . ?
C51F C52F C53F 110.2(12) . . ?
C54F C53F C52F 121.5(14) . . ?
C54F C53F C36F 122.3(13) . . ?
C52F C53F C36F 106.4(12) . . ?
C53F C54F C55F 120.2(13) . . ?
C53F C54F C39F 116.8(12) . . ?
C55F C54F C39F 108.1(12) . . ?
C56F C55F C41F 119.2(11) . . ?
C56F C55F C54F 119.6(12) . . ?
C41F C55F C54F 109.9(12) . . ?
C55F C56F C57F 120.9(12) . . ?
C55F C56F C60F 118.5(11) . . ?
C57F C56F C60F 109.5(10) . . ?
C43F C57F C56F 118.1(11) . . ?
C43F C57F C58F 119.9(12) . . ?
C56F C57F C58F 108.3(11) . . ?
C46F C58F C57F 118.9(12) . . ?
C46F C58F C59F 119.3(12) . . ?
C57F C58F C59F 108.5(11) . . ?
C49F C59F C58F 120.0(12) . . ?
C49F C59F C60F 121.4(11) . . ?
C58F C59F C60F 107.3(10) . . ?
C52F C60F C56F 121.3(12) . . ?
C52F C60F C59F 119.2(11) . . ?
C56F C60F C59F 106.5(10) . . ?
Cl3C C1C Cl1C 109.8(15) . . ?
Cl3C C1C Cl2C 109.9(16) . . ?
Cl1C C1C Cl2C 110.8(15) . . ?
Cl3C C1C H1C 108.8 . . ?
Cl1C C1C H1C 108.8 . . ?
Cl2C C1C H1C 108.8 . . ?
C2H C1H H1H1 109.5 . . ?
C2H C1H H1H2 109.5 . . ?
H1H1 C1H H1H2 109.5 . . ?
C2H C1H H1H3 109.5 . . ?
H1H1 C1H H1H3 109.5 . . ?
H1H2 C1H H1H3 109.5 . . ?
C3H C2H C1H 108(4) . . ?
C3H C2H H2H1 110.2 . . ?
C1H C2H H2H1 110.2 . . ?
C3H C2H H2H2 110.2 . . ?
C1H C2H H2H2 110.2 . . ?
H2H1 C2H H2H2 108.5 . . ?
C4H C3H C2H 114(4) . . ?
C4H C3H H3H1 108.8 . . ?
C2H C3H H3H1 108.8 . . ?
C4H C3H H3H2 108.8 . . ?
C2H C3H H3H2 108.8 . . ?
H3H1 C3H H3H2 107.7 . . ?
C3H C4H C5H 113(4) . . ?
C3H C4H H4H1 109.0 . . ?
C5H C4H H4H1 109.0 . . ?
C3H C4H H4H2 109.0 . . ?
C5H C4H H4H2 109.0 . . ?
H4H1 C4H H4H2 107.8 . . ?
C4H C5H C6H 121(4) . . ?
C4H C5H H5H1 107.0 . . ?
C6H C5H H5H1 107.0 . . ?
C4H C5H H5H2 107.0 . . ?
C6H C5H H5H2 107.0 . . ?
H5H1 C5H H5H2 106.7 . . ?
C5H C6H H6H1 109.5 . . ?
C5H C6H H6H2 109.5 . . ?
H6H1 C6H H6H2 109.5 . . ?
C5H C6H H6H3 109.5 . . ?
H6H1 C6H H6H3 109.5 . . ?
H6H2 C6H H6H3 109.5 . . ?
C12H C11H H1H4 109.5 . . ?
C12H C11H H1H5 109.5 . . ?
H1H4 C11H H1H5 109.5 . . ?
C12H C11H H1H6 109.5 . . ?
H1H4 C11H H1H6 109.5 . . ?
H1H5 C11H H1H6 109.5 . . ?
C13H C12H C11H 112(4) . . ?
C13H C12H H2H3 109.2 . . ?
C11H C12H H2H3 109.2 . . ?
C13H C12H H2H4 109.2 . . ?
C11H C12H H2H4 109.2 . . ?
H2H3 C12H H2H4 107.9 . . ?
C14H C13H C12H 117(3) . . ?
C14H C13H H3H3 108.0 . . ?
C12H C13H H3H3 108.0 . . ?
C14H C13H H3H4 108.0 . . ?
C12H C13H H3H4 108.0 . . ?
H3H3 C13H H3H4 107.3 . . ?
C15H C14H C13H 120(3) . . ?
C15H C14H H4H3 107.3 . . ?
C13H C14H H4H3 107.3 . . ?
C15H C14H H4H4 107.3 . . ?
C13H C14H H4H4 107.3 . . ?
H4H3 C14H H4H4 106.9 . . ?
C14H C15H C16H 113(3) . . ?
C14H C15H H5H3 108.9 . . ?
C16H C15H H5H3 108.9 . . ?
C14H C15H H5H4 108.9 . . ?
C16H C15H H5H4 108.9 . . ?
H5H3 C15H H5H4 107.7 . . ?
C15H C16H H6H4 109.5 . . ?
C15H C16H H6H5 109.5 . . ?
H6H4 C16H H6H5 109.5 . . ?
C15H C16H H6H6 109.5 . . ?
H6H4 C16H H6H6 109.5 . . ?
H6H5 C16H H6H6 109.5 . . ?
C2I C1I H1I1 109.5 . . ?
C2I C1I H1I2 109.5 . . ?
H1I1 C1I H1I2 109.5 . . ?
C2I C1I H1I3 109.5 . . ?
H1I1 C1I H1I3 109.5 . . ?
H1I2 C1I H1I3 109.5 . . ?
C3I C2I C1I 117(3) . . ?
C3I C2I H2I1 107.9 . . ?
C1I C2I H2I1 107.9 . . ?
C3I C2I H2I2 107.9 . . ?
C1I C2I H2I2 107.9 . . ?
H2I1 C2I H2I2 107.2 . . ?
C2I C3I C4I 120(3) . . ?
C2I C3I H3I1 107.4 . . ?
C4I C3I H3I1 107.4 . . ?
C2I C3I H3I2 107.4 . . ?
C4I C3I H3I2 107.4 . . ?
H3I1 C3I H3I2 106.9 . . ?
C3I C4I C5I 123(3) . . ?
C3I C4I H4I1 106.5 . . ?
C5I C4I H4I1 106.5 . . ?
C3I C4I H4I2 106.5 . . ?
C5I C4I H4I2 106.5 . . ?
H4I1 C4I H4I2 106.5 . . ?
C4I C5I C6I 113(3) . . ?
C4I C5I H5I1 109.1 . . ?
C6I C5I H5I1 109.1 . . ?
C4I C5I H5I2 109.1 . . ?
C6I C5I H5I2 109.1 . . ?
H5I1 C5I H5I2 107.8 . . ?
C5I C6I H6I1 109.5 . . ?
C5I C6I H6I2 109.5 . . ?
H6I1 C6I H6I2 109.5 . . ?
C5I C6I H6I3 109.5 . . ?
H6I1 C6I H6I3 109.5 . . ?
H6I2 C6I H6I3 109.5 . . ?
C12I C11I H1I4 109.5 . . ?
C12I C11I H1I5 109.5 . . ?
H1I4 C11I H1I5 109.5 . . ?
C12I C11I H1I6 109.5 . . ?
H1I4 C11I H1I6 109.5 . . ?
H1I5 C11I H1I6 109.5 . . ?
C13I C12I C11I 116(3) . . ?
C13I C12I H2I3 108.2 . . ?
C11I C12I H2I3 108.2 . . ?
C13I C12I H2I4 108.2 . . ?
C11I C12I H2I4 108.2 . . ?
H2I3 C12I H2I4 107.4 . . ?
C14I C13I C12I 120(3) . . ?
C14I C13I H3I3 107.4 . . ?
C12I C13I H3I3 107.4 . . ?
C14I C13I H3I4 107.4 . . ?
C12I C13I H3I4 107.4 . . ?
H3I3 C13I H3I4 106.9 . . ?
C15I C14I C13I 116(3) . . ?
C15I C14I H4I3 108.4 . . ?
C13I C14I H4I3 108.4 . . ?
C15I C14I H4I4 108.4 . . ?
C13I C14I H4I4 108.4 . . ?
H4I3 C14I H4I4 107.4 . . ?
C14I C15I C16I 125(4) . . ?
C14I C15I H5I3 106.0 . . ?
C16I C15I H5I3 106.0 . . ?
C14I C15I H5I4 106.0 . . ?
C16I C15I H5I4 106.0 . . ?
H5I3 C15I H5I4 106.3 . . ?
C15I C16I H6I4 109.5 . . ?
C15I C16I H6I5 109.5 . . ?
H6I4 C16I H6I5 109.5 . . ?
C15I C16I H6I6 109.5 . . ?
H6I4 C16I H6I6 109.5 . . ?
H6I5 C16I H6I6 109.5 . . ?
C2J C1J H1J1 109.5 . . ?
C2J C1J H1J2 109.5 . . ?
H1J1 C1J H1J2 109.5 . . ?
C2J C1J H1J3 109.5 . . ?
H1J1 C1J H1J3 109.5 . . ?
H1J2 C1J H1J3 109.5 . . ?
C3J C2J C1J 117(4) . . ?
C3J C2J H2J1 108.0 . . ?
C1J C2J H2J1 108.0 . . ?
C3J C2J H2J2 108.0 . . ?
C1J C2J H2J2 108.0 . . ?
H2J1 C2J H2J2 107.2 . . ?
C2J C3J C4J 110(4) . . ?
C2J C3J H3J1 109.6 . . ?
C4J C3J H3J1 109.6 . . ?
C2J C3J H3J2 109.6 . . ?
C4J C3J H3J2 109.6 . . ?
H3J1 C3J H3J2 108.1 . . ?
C5J C4J C3J 114(3) . . ?
C5J C4J H4J1 108.8 . . ?
C3J C4J H4J1 108.8 . . ?
C5J C4J H4J2 108.8 . . ?
C3J C4J H4J2 108.8 . . ?
H4J1 C4J H4J2 107.7 . . ?
C6J C5J C4J 124(4) . . ?
C6J C5J H5J1 106.3 . . ?
C4J C5J H5J1 106.3 . . ?
C6J C5J H5J2 106.3 . . ?
C4J C5J H5J2 106.3 . . ?
H5J1 C5J H5J2 106.4 . . ?
C5J C6J H6J1 109.5 . . ?
C5J C6J H6J2 109.5 . . ?
H6J1 C6J H6J2 109.5 . . ?
C5J C6J H6J3 109.5 . . ?
H6J1 C6J H6J3 109.5 . . ?
H6J2 C6J H6J3 109.5 . . ?
C12J C11J H1J4 109.5 . . ?
C12J C11J H1J5 109.5 . . ?
H1J4 C11J H1J5 109.5 . . ?
C12J C11J H1J6 109.5 . . ?
H1J4 C11J H1J6 109.5 . . ?
H1J5 C11J H1J6 109.5 . . ?
C11J C12J C13J 120(4) . . ?
C11J C12J H2J3 107.3 . . ?
C13J C12J H2J3 107.3 . . ?
C11J C12J H2J4 107.3 . . ?
C13J C12J H2J4 107.3 . . ?
H2J3 C12J H2J4 106.9 . . ?
C14J C13J C12J 110(3) . . ?
C14J C13J H3J3 109.7 . . ?
C12J C13J H3J3 109.7 . . ?
C14J C13J H3J4 109.7 . . ?
C12J C13J H3J4 109.7 . . ?
H3J3 C13J H3J4 108.2 . . ?
C13J C14J C15J 116(3) . . ?
C13J C14J H4J3 108.4 . . ?
C15J C14J H4J3 108.4 . . ?
C13J C14J H4J4 108.4 . . ?
C15J C14J H4J4 108.4 . . ?
H4J3 C14J H4J4 107.4 . . ?
C14J C15J C16J 102(3) . . ?
C14J C15J H5J3 111.3 . . ?
C16J C15J H5J3 111.3 . . ?
C14J C15J H5J4 111.3 . . ?
C16J C15J H5J4 111.3 . . ?
H5J3 C15J H5J4 109.2 . . ?
C15J C16J H6J4 109.5 . . ?
C15J C16J H6J5 109.5 . . ?
H6J4 C16J H6J5 109.5 . . ?
C15J C16J H6J6 109.5 . . ?
H6J4 C16J H6J6 109.5 . . ?
H6J5 C16J H6J6 109.5 . . ?

loop_
_geom_torsion_atom_site_label_1
_geom_torsion_atom_site_label_2
_geom_torsion_atom_site_label_3
_geom_torsion_atom_site_label_4
_geom_torsion
_geom_torsion_site_symmetry_1
_geom_torsion_site_symmetry_2
_geom_torsion_site_symmetry_3
_geom_torsion_site_symmetry_4
_geom_torsion_publ_flag
C18 N1 C1 C14 4.1(12) . . . . ?
C18 N1 C1 C2 -177.2(8) . . . . ?
N1 C1 C2 C3 -0.1(13) . . . . ?
C14 C1 C2 C3 178.7(9) . . . . ?
N1 C1 C2 C15 177.3(9) . . . . ?
C14 C1 C2 C15 -3.9(13) . . . . ?
C15 C2 C3 C4 1.2(14) . . . . ?
C1 C2 C3 C4 178.5(9) . . . . ?
C2 C3 C4 C5 -2.2(15) . . . . ?
C3 C4 C5 C6 2.5(16) . . . . ?
C4 C5 C6 C15 -1.7(16) . . . . ?
C4 C5 C6 C7 -179.5(10) . . . . ?
C15 C6 C7 C8 0.6(16) . . . . ?
C5 C6 C7 C8 178.4(11) . . . . ?
C6 C7 C8 C9 2.3(17) . . . . ?
C7 C8 C9 C16 -3.6(16) . . . . ?
C7 C8 C9 C10 177.4(11) . . . . ?
C16 C9 C10 C11 -1.1(17) . . . . ?
C8 C9 C10 C11 177.9(11) . . . . ?
C9 C10 C11 C12 0.5(17) . . . . ?
C10 C11 C12 C13 -0.5(16) . . . . ?
C11 C12 C13 C16 1.1(15) . . . . ?
C11 C12 C13 C14 -178.5(9) . . . . ?
C16 C13 C14 N2 -176.4(9) . . . . ?
C12 C13 C14 N2 3.2(14) . . . . ?
C16 C13 C14 C1 0.5(14) . . . . ?
C12 C13 C14 C1 -179.9(8) . . . . ?
N1 C1 C14 N2 -2.1(13) . . . . ?
C2 C1 C14 N2 179.1(8) . . . . ?
N1 C1 C14 C13 -179.1(9) . . . . ?
C2 C1 C14 C13 2.1(13) . . . . ?
C13 C14 N2 C19 177.2(9) . . . . ?
C1 C14 N2 C19 0.2(13) . . . . ?
C5 C6 C15 C2 0.6(14) . . . . ?
C7 C6 C15 C2 178.5(9) . . . . ?
C5 C6 C15 C16 179.7(9) . . . . ?
C7 C6 C15 C16 -2.4(14) . . . . ?
C3 C2 C15 C6 -0.3(14) . . . . ?
C1 C2 C15 C6 -177.7(9) . . . . ?
C3 C2 C15 C16 -179.5(8) . . . . ?
C1 C2 C15 C16 3.2(13) . . . . ?
C12 C13 C16 C9 -1.8(14) . . . . ?
C14 C13 C16 C9 177.8(10) . . . . ?
C12 C13 C16 C15 179.1(9) . . . . ?
C14 C13 C16 C15 -1.3(14) . . . . ?
C10 C9 C16 C13 1.8(15) . . . . ?
C8 C9 C16 C13 -177.3(10) . . . . ?
C10 C9 C16 C15 -179.1(9) . . . . ?
C8 C9 C16 C15 1.8(14) . . . . ?
C6 C15 C16 C13 -179.7(9) . . . . ?
C2 C15 C16 C13 -0.6(13) . . . . ?
C6 C15 C16 C9 1.2(14) . . . . ?
C2 C15 C16 C9 -179.7(9) . . . . ?
C1 N1 C18 C17 178.8(8) . . . . ?
C1 N1 C18 C19 -4.2(12) . . . . ?
C22 C17 C18 N1 168.6(8) . . . . ?
C74 C17 C18 N1 -23.0(13) . . . . ?
C22 C17 C18 C19 -8.5(12) . . . . ?
C74 C17 C18 C19 159.9(8) . . . . ?
C14 N2 C19 C18 -0.5(13) . . . . ?
C14 N2 C19 C20 -179.5(8) . . . . ?
N1 C18 C19 N2 2.5(13) . . . . ?
C17 C18 C19 N2 179.5(8) . . . . ?
N1 C18 C19 C20 -178.4(8) . . . . ?
C17 C18 C19 C20 -1.5(13) . . . . ?
N2 C19 C20 C21 -170.2(8) . . . . ?
C18 C19 C20 C21 10.7(12) . . . . ?
N2 C19 C20 C23 20.2(13) . . . . ?
C18 C19 C20 C23 -158.9(9) . . . . ?
C19 C20 C21 C22 -10.5(12) . . . . ?
C23 C20 C21 C22 159.6(8) . . . . ?
C18 C17 C22 C21 9.1(13) . . . . ?
C74 C17 C22 C21 -160.1(8) . . . . ?
C20 C21 C22 C17 0.6(14) . . . . ?
C21 C20 C23 C24 -129.0(11) . . . . ?
C19 C20 C23 C24 40.4(14) . . . . ?
C21 C20 C23 C28 33.0(12) . . . . ?
C19 C20 C23 C28 -157.7(9) . . . . ?
C28 C23 C24 C25 -8.6(14) . . . . ?
C20 C23 C24 C25 153.7(10) . . . . ?
C23 C24 C25 C26 0.1(15) . . . . ?
C24 C25 C26 C27 9.3(14) . . . . ?
C24 C25 C26 C29 -160.4(10) . . . . ?
C25 C26 C27 C28 -10.4(15) . . . . ?
C29 C26 C27 C28 158.8(10) . . . . ?
C26 C27 C28 C23 2.1(16) . . . . ?
C24 C23 C28 C27 7.6(15) . . . . ?
C20 C23 C28 C27 -154.8(10) . . . . ?
C27 C26 C29 C34 -24.7(14) . . . . ?
C25 C26 C29 C34 144.2(10) . . . . ?
C27 C26 C29 C30 167.0(10) . . . . ?
C25 C26 C29 C30 -24.1(15) . . . . ?
C34 C29 C30 C31 -6.2(15) . . . . ?
C26 C29 C30 C31 162.0(10) . . . . ?
C29 C30 C31 C32 0.0(16) . . . . ?
C30 C31 C32 C33 6.5(16) . . . . ?
C30 C31 C32 C35 -158.7(10) . . . . ?
C31 C32 C33 C34 -6.8(15) . . . . ?
C35 C32 C33 C34 158.6(9) . . . . ?
C30 C29 C34 C33 6.0(15) . . . . ?
C26 C29 C34 C33 -163.0(9) . . . . ?
C32 C33 C34 C29 0.5(14) . . . . ?
C31 C32 C35 C36 24.6(15) . . . . ?
C33 C32 C35 C36 -140.6(11) . . . . ?
C31 C32 C35 C40 -167.5(10) . . . . ?
C33 C32 C35 C40 27.4(14) . . . . ?
C40 C35 C36 C37 -10.8(14) . . . . ?
C32 C35 C36 C37 157.6(10) . . . . ?
C35 C36 C37 C38 2.0(14) . . . . ?
C36 C37 C38 C39 8.2(14) . . . . ?
C36 C37 C38 C41 -158.8(9) . . . . ?
C37 C38 C39 C40 -9.6(15) . . . . ?
C41 C38 C39 C40 157.0(10) . . . . ?
C38 C39 C40 C35 0.9(16) . . . . ?
C36 C35 C40 C39 9.2(15) . . . . ?
C32 C35 C40 C39 -159.2(10) . . . . ?
C37 C38 C41 C42 -27.4(14) . . . . ?
C39 C38 C41 C42 166.5(10) . . . . ?
C37 C38 C41 C46 140.4(11) . . . . ?
C39 C38 C41 C46 -25.7(15) . . . . ?
C46 C41 C42 C43 -11.1(16) . . . . ?
C38 C41 C42 C43 157.1(10) . . . . ?
C41 C42 C43 C44 1.9(17) . . . . ?
C42 C43 C44 C45 7.2(16) . . . . ?
C42 C43 C44 C47 -157.7(10) . . . . ?
C43 C44 C45 C46 -6.9(15) . . . . ?
C47 C44 C45 C46 158.4(10) . . . . ?
C44 C45 C46 C41 -2.4(15) . . . . ?
C42 C41 C46 C45 11.2(15) . . . . ?
C38 C41 C46 C45 -157.2(10) . . . . ?
C43 C44 C47 C52 -167.9(9) . . . . ?
C45 C44 C47 C52 27.3(14) . . . . ?
C43 C44 C47 C48 25.0(13) . . . . ?
C45 C44 C47 C48 -139.7(10) . . . . ?
C52 C47 C48 C49 -6.8(13) . . . . ?
C44 C47 C48 C49 160.9(9) . . . . ?
C47 C48 C49 C50 -0.6(14) . . . . ?
C48 C49 C50 C51 7.4(13) . . . . ?
C48 C49 C50 C53 -160.6(9) . . . . ?
C49 C50 C51 C52 -6.7(13) . . . . ?
C53 C50 C51 C52 161.4(9) . . . . ?
C48 C47 C52 C51 7.4(13) . . . . ?
C44 C47 C52 C51 -160.0(8) . . . . ?
C50 C51 C52 C47 -0.8(14) . . . . ?
C51 C50 C53 C58 -28.2(15) . . . . ?
C49 C50 C53 C58 139.5(11) . . . . ?
C51 C50 C53 C54 168.5(9) . . . . ?
C49 C50 C53 C54 -23.8(14) . . . . ?
C58 C53 C54 C55 -7.1(15) . . . . ?
C50 C53 C54 C55 157.1(10) . . . . ?
C53 C54 C55 C56 -2.4(17) . . . . ?
C54 C55 C56 C57 12.0(16) . . . . ?
C54 C55 C56 C59 -157.4(11) . . . . ?
C55 C56 C57 C58 -12.2(15) . . . . ?
C59 C56 C57 C58 158.1(10) . . . . ?
C54 C53 C58 C57 6.8(15) . . . . ?
C50 C53 C58 C57 -157.3(10) . . . . ?
C56 C57 C58 C53 3.0(16) . . . . ?
C57 C56 C59 C60 -137.5(12) . . . . ?
C55 C56 C59 C60 31.7(16) . . . . ?
C57 C56 C59 C64 28.9(16) . . . . ?
C55 C56 C59 C64 -161.9(11) . . . . ?
C64 C59 C60 C61 -9.5(16) . . . . ?
C56 C59 C60 C61 157.9(9) . . . . ?
C59 C60 C61 C62 0.6(15) . . . . ?
C60 C61 C62 C63 7.9(15) . . . . ?
C60 C61 C62 C65 -159.7(9) . . . . ?
C61 C62 C63 C64 -7.5(16) . . . . ?
C65 C62 C63 C64 159.7(10) . . . . ?
C60 C59 C64 C63 9.7(17) . . . . ?
C56 C59 C64 C63 -156.5(11) . . . . ?
C62 C63 C64 C59 -1.4(17) . . . . ?
C61 C62 C65 C66 -28.5(15) . . . . ?
C63 C62 C65 C66 164.4(10) . . . . ?
C61 C62 C65 C70 134.7(12) . . . . ?
C63 C62 C65 C70 -32.3(14) . . . . ?
C70 C65 C66 C67 -5.3(15) . . . . ?
C62 C65 C66 C67 158.4(9) . . . . ?
C65 C66 C67 C68 -1.6(15) . . . . ?
C66 C67 C68 C69 7.9(14) . . . . ?
C66 C67 C68 C71 -162.4(9) . . . . ?
C67 C68 C69 C70 -7.0(14) . . . . ?
C71 C68 C69 C70 162.8(8) . . . . ?
C68 C69 C70 C65 -0.2(14) . . . . ?
C66 C65 C70 C69 6.3(14) . . . . ?
C62 C65 C70 C69 -158.1(9) . . . . ?
C69 C68 C71 C72 -146.4(11) . . . . ?
C67 C68 C71 C72 23.5(13) . . . . ?
C69 C68 C71 C76 22.1(13) . . . . ?
C67 C68 C71 C76 -168.1(8) . . . . ?
C76 C71 C72 C73 -8.6(14) . . . . ?
C68 C71 C72 C73 160.0(10) . . . . ?
C71 C72 C73 C74 -1.4(15) . . . . ?
C72 C73 C74 C75 10.6(14) . . . . ?
C72 C73 C74 C17 -154.7(10) . . . . ?
C22 C17 C74 C75 -31.4(12) . . . . ?
C18 C17 C74 C75 160.0(9) . . . . ?
C22 C17 C74 C73 133.7(10) . . . . ?
C18 C17 C74 C73 -34.9(13) . . . . ?
C73 C74 C75 C76 -9.6(15) . . . . ?
C17 C74 C75 C76 155.4(9) . . . . ?
C74 C75 C76 C71 -0.6(15) . . . . ?
C72 C71 C76 C75 9.6(14) . . . . ?
C68 C71 C76 C75 -159.4(9) . . . . ?
C9F C1F C2F C12F -4.2(18) . . . . ?
C5F C1F C2F C12F 141.4(11) . . . . ?
C9F C1F C2F C3F -144.7(12) . . . . ?
C5F C1F C2F C3F 0.9(13) . . . . ?
C12F C2F C3F C15F -1.8(16) . . . . ?
C1F C2F C3F C15F 139.7(11) . . . . ?
C12F C2F C3F C4F -143.0(10) . . . . ?
C1F C2F C3F C4F -1.5(13) . . . . ?
C15F C3F C4F C18F 0.7(15) . . . . ?
C2F C3F C4F C18F 142.0(10) . . . . ?
C15F C3F C4F C5F -139.7(11) . . . . ?
C2F C3F C4F C5F 1.5(13) . . . . ?
C18F C4F C5F C6F 1.9(16) . . . . ?
C3F C4F C5F C6F 141.6(11) . . . . ?
C18F C4F C5F C1F -140.8(11) . . . . ?
C3F C4F C5F C1F -1.0(13) . . . . ?
C9F C1F C5F C6F 2.1(18) . . . . ?
C2F C1F C5F C6F -143.7(11) . . . . ?
C9F C1F C5F C4F 145.9(12) . . . . ?
C2F C1F C5F C4F 0.0(13) . . . . ?
C4F C5F C6F C20F 0.1(16) . . . . ?
C1F C5F C6F C20F 137.9(12) . . . . ?
C4F C5F C6F C7F -139.3(12) . . . . ?
C1F C5F C6F C7F -1.4(18) . . . . ?
C5F C6F C7F C8F 2(2) . . . . ?
C20F C6F C7F C8F -140.8(13) . . . . ?
C5F C6F C7F C22F 142.0(12) . . . . ?
C20F C6F C7F C22F -0.4(13) . . . . ?
C22F C7F C8F C25F 1.7(16) . . . . ?
C6F C7F C8F C25F 138.2(12) . . . . ?
C22F C7F C8F C9F -138.8(12) . . . . ?
C6F C7F C8F C9F -2.3(19) . . . . ?
C2F C1F C9F C8F 138.6(12) . . . . ?
C5F C1F C9F C8F -2.8(18) . . . . ?
C2F C1F C9F C10F 2.6(18) . . . . ?
C5F C1F C9F C10F -138.7(12) . . . . ?
C7F C8F C9F C1F 2.9(19) . . . . ?
C25F C8F C9F C1F -141.2(12) . . . . ?
C7F C8F C9F C10F 143.1(12) . . . . ?
C25F C8F C9F C10F -1.0(13) . . . . ?
C1F C9F C10F C11F 0.0(19) . . . . ?
C8F C9F C10F C11F -140.3(13) . . . . ?
C1F C9F C10F C26F 141.8(12) . . . . ?
C8F C9F C10F C26F 1.5(13) . . . . ?
C26F C10F C11F C29F 0.3(16) . . . . ?
C9F C10F C11F C29F 137.5(12) . . . . ?
C26F C10F C11F C12F -138.3(12) . . . . ?
C9F C10F C11F C12F -1.1(19) . . . . ?
C1F C2F C12F C13F -136.3(12) . . . . ?
C3F C2F C12F C13F 1.0(16) . . . . ?
C1F C2F C12F C11F 3.0(17) . . . . ?
C3F C2F C12F C11F 140.3(11) . . . . ?
C10F C11F C12F C13F 142.5(12) . . . . ?
C29F C11F C12F C13F -0.4(13) . . . . ?
C10F C11F C12F C2F -0.5(18) . . . . ?
C29F C11F C12F C2F -143.3(11) . . . . ?
C2F C12F C13F C14F 0.2(18) . . . . ?
C11F C12F C13F C14F -142.2(11) . . . . ?
C2F C12F C13F C30F 144.0(11) . . . . ?
C11F C12F C13F C30F 1.6(12) . . . . ?
C12F C13F C14F C33F 137.8(12) . . . . ?
C30F C13F C14F C33F -0.1(15) . . . . ?
C12F C13F C14F C15F -0.5(18) . . . . ?
C30F C13F C14F C15F -138.4(12) . . . . ?
C2F C3F C15F C16F -138.9(11) . . . . ?
C4F C3F C15F C16F -3.1(16) . . . . ?
C2F C3F C15F C14F 1.5(17) . . . . ?
C4F C3F C15F C14F 137.4(11) . . . . ?
C13F C14F C15F C3F -0.3(18) . . . . ?
C33F C14F C15F C3F -143.1(11) . . . . ?
C13F C14F C15F C16F 144.9(12) . . . . ?
C33F C14F C15F C16F 2.1(12) . . . . ?
C3F C15F C16F C17F 3.8(18) . . . . ?
C14F C15F C16F C17F -141.8(12) . . . . ?
C3F C15F C16F C34F 142.1(11) . . . . ?
C14F C15F C16F C34F -3.4(13) . . . . ?
C15F C16F C17F C18F -2.0(18) . . . . ?
C34F C16F C17F C18F -138.4(12) . . . . ?
C15F C16F C17F C37F 134.5(14) . . . . ?
C34F C16F C17F C37F -1.9(16) . . . . ?
C5F C4F C18F C19F -3.4(16) . . . . ?
C3F C4F C18F C19F -140.3(11) . . . . ?
C5F C4F C18F C17F 137.9(11) . . . . ?
C3F C4F C18F C17F 1.0(15) . . . . ?
C16F C17F C18F C4F -0.3(17) . . . . ?
C37F C17F C18F C4F -143.5(11) . . . . ?
C16F C17F C18F C19F 143.7(11) . . . . ?
C37F C17F C18F C19F 0.5(13) . . . . ?
C4F C18F C19F C20F 3.1(18) . . . . ?
C17F C18F C19F C20F -141.7(13) . . . . ?
C4F C18F C19F C38F 145.3(11) . . . . ?
C17F C18F C19F C38F 0.5(12) . . . . ?
C38F C19F C20F C21F -1.8(16) . . . . ?
C18F C19F C20F C21F 136.0(13) . . . . ?
C38F C19F C20F C6F -139.0(12) . . . . ?
C18F C19F C20F C6F -1.2(18) . . . . ?
C5F C6F C20F C19F -0.4(17) . . . . ?
C7F C6F C20F C19F 142.6(11) . . . . ?
C5F C6F C20F C21F -143.8(11) . . . . ?
C7F C6F C20F C21F -0.7(13) . . . . ?
C19F C20F C21F C40F 1.9(18) . . . . ?
C6F C20F C21F C40F 144.6(12) . . . . ?
C19F C20F C21F C22F -141.1(11) . . . . ?
C6F C20F C21F C22F 1.6(14) . . . . ?
C8F C7F C22F C23F -1.6(18) . . . . ?
C6F C7F C22F C23F -142.7(11) . . . . ?
C8F C7F C22F C21F 142.4(11) . . . . ?
C6F C7F C22F C21F 1.4(13) . . . . ?
C40F C21F C22F C23F -0.8(17) . . . . ?
C20F C21F C22F C23F 142.1(12) . . . . ?
C40F C21F C22F C7F -144.8(12) . . . . ?
C20F C21F C22F C7F -1.9(14) . . . . ?
C7F C22F C23F C24F 0.6(18) . . . . ?
C21F C22F C23F C24F -137.7(13) . . . . ?
C7F C22F C23F C42F 139.0(12) . . . . ?
C21F C22F C23F C42F 0.8(16) . . . . ?
C22F C23F C24F C25F 0.3(18) . . . . ?
C42F C23F C24F C25F -142.1(11) . . . . ?
C22F C23F C24F C44F 142.0(12) . . . . ?
C42F C23F C24F C44F -0.4(12) . . . . ?
C23F C24F C25F C8F -0.2(16) . . . . ?
C44F C24F C25F C8F -137.3(11) . . . . ?
C23F C24F C25F C26F 138.0(11) . . . . ?
C44F C24F C25F C26F 0.9(16) . . . . ?
C7F C8F C25F C24F -0.8(16) . . . . ?
C9F C8F C25F C24F 143.6(11) . . . . ?
C7F C8F C25F C26F -144.3(11) . . . . ?
C9F C8F C25F C26F 0.2(13) . . . . ?
C11F C10F C26F C27F -0.5(16) . . . . ?
C9F C10F C26F C27F -143.5(11) . . . . ?
C11F C10F C26F C25F 141.7(11) . . . . ?
C9F C10F C26F C25F -1.4(13) . . . . ?
C24F C25F C26F C27F 0.3(15) . . . . ?
C8F C25F C26F C27F 143.6(11) . . . . ?
C24F C25F C26F C10F -142.5(11) . . . . ?
C8F C25F C26F C10F 0.8(13) . . . . ?
C10F C26F C27F C28F 0.3(17) . . . . ?
C25F C26F C27F C28F -138.4(11) . . . . ?
C10F C26F C27F C45F 138.0(11) . . . . ?
C25F C26F C27F C45F -0.8(15) . . . . ?
C26F C27F C28F C29F 0.1(18) . . . . ?
C45F C27F C28F C29F -141.3(12) . . . . ?
C26F C27F C28F C47F 141.9(12) . . . . ?
C45F C27F C28F C47F 0.5(12) . . . . ?
C27F C28F C29F C30F 137.3(12) . . . . ?
C47F C28F C29F C30F -0.6(16) . . . . ?
C27F C28F C29F C11F -0.3(17) . . . . ?
C47F C28F C29F C11F -138.3(11) . . . . ?
C10F C11F C29F C28F 0.1(16) . . . . ?
C12F C11F C29F C28F 142.6(11) . . . . ?
C10F C11F C29F C30F -143.7(11) . . . . ?
C12F C11F C29F C30F -1.2(12) . . . . ?
C28F C29F C30F C31F 1.0(18) . . . . ?
C11F C29F C30F C31F 143.9(12) . . . . ?
C28F C29F C30F C13F -140.6(12) . . . . ?
C11F C29F C30F C13F 2.2(13) . . . . ?
C14F C13F C30F C31F -0.9(17) . . . . ?
C12F C13F C30F C31F -145.1(12) . . . . ?
C14F C13F C30F C29F 141.7(11) . . . . ?
C12F C13F C30F C29F -2.4(13) . . . . ?
C29F C30F C31F C48F -0.7(18) . . . . ?
C13F C30F C31F C48F 138.7(11) . . . . ?
C29F C30F C31F C32F -138.6(12) . . . . ?
C13F C30F C31F C32F 0.8(18) . . . . ?
C30F C31F C32F C33F 0.4(17) . . . . ?
C48F C31F C32F C33F -142.6(11) . . . . ?
C30F C31F C32F C50F 142.8(13) . . . . ?
C48F C31F C32F C50F -0.2(12) . . . . ?
C50F C32F C33F C34F -0.8(17) . . . . ?
C31F C32F C33F C34F 136.9(12) . . . . ?
C50F C32F C33F C14F -139.1(11) . . . . ?
C31F C32F C33F C14F -1.4(15) . . . . ?
C13F C14F C33F C32F 1.2(15) . . . . ?
C15F C14F C33F C32F 142.8(10) . . . . ?
C13F C14F C33F C34F -141.5(11) . . . . ?
C15F C14F C33F C34F 0.1(13) . . . . ?
C32F C33F C34F C35F 0.1(18) . . . . ?
C14F C33F C34F C35F 141.7(12) . . . . ?
C32F C33F C34F C16F -143.7(11) . . . . ?
C14F C33F C34F C16F -2.1(12) . . . . ?
C17F C16F C34F C35F 1.1(15) . . . . ?
C15F C16F C34F C35F -139.9(11) . . . . ?
C17F C16F C34F C33F 144.5(11) . . . . ?
C15F C16F C34F C33F 3.5(13) . . . . ?
C33F C34F C35F C51F 0.5(16) . . . . ?
C16F C34F C35F C51F 137.9(11) . . . . ?
C33F C34F C35F C36F -138.2(12) . . . . ?
C16F C34F C35F C36F -0.7(15) . . . . ?
C34F C35F C36F C37F 1.3(16) . . . . ?
C51F C35F C36F C37F -140.6(12) . . . . ?
C34F C35F C36F C53F 141.4(12) . . . . ?
C51F C35F C36F C53F -0.4(14) . . . . ?
C35F C36F C37F C38F 138.8(12) . . . . ?
C53F C36F C37F C38F 3.0(17) . . . . ?
C35F C36F C37F C17F -2.1(17) . . . . ?
C53F C36F C37F C17F -137.8(12) . . . . ?
C16F C17F C37F C36F 2.6(17) . . . . ?
C18F C17F C37F C36F 144.3(11) . . . . ?
C16F C17F C37F C38F -143.0(11) . . . . ?
C18F C17F C37F C38F -1.3(13) . . . . ?
C20F C19F C38F C39F 1.4(16) . . . . ?
C18F C19F C38F C39F -141.7(10) . . . . ?
C20F C19F C38F C37F 141.8(10) . . . . ?
C18F C19F C38F C37F -1.3(12) . . . . ?
C36F C37F C38F C39F -2.1(17) . . . . ?
C17F C37F C38F C39F 142.8(12) . . . . ?
C36F C37F C38F C19F -143.3(12) . . . . ?
C17F C37F C38F C19F 1.6(13) . . . . ?
C19F C38F C39F C54F 138.8(11) . . . . ?
C37F C38F C39F C54F 1.8(17) . . . . ?
C19F C38F C39F C40F -1.2(16) . . . . ?
C37F C38F C39F C40F -138.2(11) . . . . ?
C20F C21F C40F C39F -1.7(18) . . . . ?
C22F C21F C40F C39F 138.4(11) . . . . ?
C20F C21F C40F C41F -139.5(11) . . . . ?
C22F C21F C40F C41F 0.6(17) . . . . ?
C38F C39F C40F C21F 1.4(17) . . . . ?
C54F C39F C40F C21F -143.7(12) . . . . ?
C38F C39F C40F C41F 144.8(11) . . . . ?
C54F C39F C40F C41F -0.4(13) . . . . ?
C21F C40F C41F C42F -0.3(16) . . . . ?
C39F C40F C41F C42F -143.9(11) . . . . ?
C21F C40F C41F C55F 142.7(12) . . . . ?
C39F C40F C41F C55F -0.9(13) . . . . ?
C55F C41F C42F C43F -1.0(19) . . . . ?
C40F C41F C42F C43F 137.1(12) . . . . ?
C55F C41F C42F C23F -137.7(12) . . . . ?
C40F C41F C42F C23F 0.3(15) . . . . ?
C22F C23F C42F C41F -0.5(16) . . . . ?
C24F C23F C42F C41F 142.4(11) . . . . ?
C22F C23F C42F C43F -142.3(10) . . . . ?
C24F C23F C42F C43F 0.6(12) . . . . ?
C41F C42F C43F C57F 2.1(18) . . . . ?
C23F C42F C43F C57F 144.0(11) . . . . ?
C41F C42F C43F C44F -142.5(12) . . . . ?
C23F C42F C43F C44F -0.6(12) . . . . ?
C25F C24F C44F C45F -1.6(17) . . . . ?
C23F C24F C44F C45F -143.0(11) . . . . ?
C25F C24F C44F C43F 141.4(11) . . . . ?
C23F C24F C44F C43F 0.1(13) . . . . ?
C57F C43F C44F C45F -1.5(18) . . . . ?
C42F C43F C44F C45F 143.2(12) . . . . ?
C57F C43F C44F C24F -144.3(11) . . . . ?
C42F C43F C44F C24F 0.3(13) . . . . ?
C24F C44F C45F C46F 138.6(13) . . . . ?
C43F C44F C45F C46F 0.0(19) . . . . ?
C24F C44F C45F C27F 1.1(17) . . . . ?
C43F C44F C45F C27F -137.5(13) . . . . ?
C26F C27F C45F C44F 0.1(16) . . . . ?
C28F C27F C45F C44F 141.8(11) . . . . ?
C26F C27F C45F C46F -143.0(11) . . . . ?
C28F C27F C45F C46F -1.3(12) . . . . ?
C44F C45F C46F C58F 1.1(18) . . . . ?
C27F C45F C46F C58F 144.5(11) . . . . ?
C44F C45F C46F C47F -141.8(12) . . . . ?
C27F C45F C46F C47F 1.6(12) . . . . ?
C58F C46F C47F C48F -1.9(17) . . . . ?
C45F C46F C47F C48F 141.2(12) . . . . ?
C58F C46F C47F C28F -144.4(11) . . . . ?
C45F C46F C47F C28F -1.3(12) . . . . ?
C29F C28F C47F C48F -0.1(15) . . . . ?
C27F C28F C47F C48F -142.7(10) . . . . ?
C29F C28F C47F C46F 143.1(10) . . . . ?
C27F C28F C47F C46F 0.5(12) . . . . ?
C46F C47F C48F C49F 1.5(17) . . . . ?
C28F C47F C48F C49F 139.7(11) . . . . ?
C46F C47F C48F C31F -137.7(12) . . . . ?
C28F C47F C48F C31F 0.5(15) . . . . ?
C30F C31F C48F C47F -0.1(16) . . . . ?
C32F C31F C48F C47F 143.4(10) . . . . ?
C30F C31F C48F C49F -143.3(12) . . . . ?
C32F C31F C48F C49F 0.2(13) . . . . ?
C47F C48F C49F C59F -1.9(17) . . . . ?
C31F C48F C49F C59F 141.1(11) . . . . ?
C47F C48F C49F C50F -143.1(11) . . . . ?
C31F C48F C49F C50F -0.1(13) . . . . ?
C59F C49F C50F C51F -1.6(19) . . . . ?
C48F C49F C50F C51F 140.6(12) . . . . ?
C59F C49F C50F C32F -142.3(12) . . . . ?
C48F C49F C50F C32F 0.0(13) . . . . ?
C33F C32F C50F C51F 1.0(16) . . . . ?
C31F C32F C50F C51F -141.7(10) . . . . ?
C33F C32F C50F C49F 142.9(11) . . . . ?
C31F C32F C50F C49F 0.2(12) . . . . ?
C49F C50F C51F C35F -137.5(12) . . . . ?
C32F C50F C51F C35F -0.4(16) . . . . ?
C49F C50F C51F C52F -0.1(18) . . . . ?
C32F C50F C51F C52F 136.9(12) . . . . ?
C34F C35F C51F C50F -0.3(16) . . . . ?
C36F C35F C51F C50F 141.9(12) . . . . ?
C34F C35F C51F C52F -142.8(11) . . . . ?
C36F C35F C51F C52F -0.6(14) . . . . ?
C50F C51F C52F C60F 2.1(19) . . . . ?
C35F C51F C52F C60F 145.2(13) . . . . ?
C50F C51F C52F C53F -141.7(12) . . . . ?
C35F C51F C52F C53F 1.4(13) . . . . ?
C60F C52F C53F C54F 0.4(19) . . . . ?
C51F C52F C53F C54F 144.9(13) . . . . ?
C60F C52F C53F C36F -146.1(13) . . . . ?
C51F C52F C53F C36F -1.6(14) . . . . ?
C37F C36F C53F C54F -4.0(17) . . . . ?
C35F C36F C53F C54F -145.0(11) . . . . ?
C37F C36F C53F C52F 142.2(12) . . . . ?
C35F C36F C53F C52F 1.2(14) . . . . ?
C52F C53F C54F C55F -3.5(19) . . . . ?
C36F C53F C54F C55F 137.8(13) . . . . ?
C52F C53F C54F C39F -137.6(12) . . . . ?
C36F C53F C54F C39F 3.7(16) . . . . ?
C38F C39F C54F C53F -2.7(16) . . . . ?
C40F C39F C54F C53F 140.7(11) . . . . ?
C38F C39F C54F C55F -141.9(11) . . . . ?
C40F C39F C54F C55F 1.5(13) . . . . ?
C42F C41F C55F C56F 0.4(18) . . . . ?
C40F C41F C55F C56F -141.5(11) . . . . ?
C42F C41F C55F C54F 143.8(11) . . . . ?
C40F C41F C55F C54F 1.9(13) . . . . ?
C53F C54F C55F C56F 3.5(18) . . . . ?
C39F C54F C55F C56F 141.1(12) . . . . ?
C53F C54F C55F C41F -139.7(13) . . . . ?
C39F C54F C55F C41F -2.1(13) . . . . ?
C41F C55F C56F C57F -0.9(17) . . . . ?
C54F C55F C56F C57F -140.7(12) . . . . ?
C41F C55F C56F C60F 139.2(12) . . . . ?
C54F C55F C56F C60F -0.7(17) . . . . ?
C42F C43F C57F C56F -2.6(17) . . . . ?
C44F C43F C57F C56F 137.8(12) . . . . ?
C42F C43F C57F C58F -138.5(11) . . . . ?
C44F C43F C57F C58F 1.9(16) . . . . ?
C55F C56F C57F C43F 2.0(16) . . . . ?
C60F C56F C57F C43F -141.2(11) . . . . ?
C55F C56F C57F C58F 142.6(11) . . . . ?
C60F C56F C57F C58F -0.7(14) . . . . ?
C47F C46F C58F C57F 138.8(11) . . . . ?
C45F C46F C58F C57F -0.6(16) . . . . ?
C47F C46F C58F C59F 2.5(16) . . . . ?
C45F C46F C58F C59F -137.0(11) . . . . ?
C43F C57F C58F C46F -0.8(16) . . . . ?
C56F C57F C58F C46F -140.6(11) . . . . ?
C43F C57F C58F C59F 139.7(11) . . . . ?
C56F C57F C58F C59F 0.0(13) . . . . ?
C48F C49F C59F C58F 2.6(15) . . . . ?
C50F C49F C59F C58F 140.3(12) . . . . ?
C48F C49F C59F C60F -136.3(12) . . . . ?
C50F C49F C59F C60F 1.4(18) . . . . ?
C46F C58F C59F C49F -2.9(15) . . . . ?
C57F C58F C59F C49F -143.3(11) . . . . ?
C46F C58F C59F C60F 141.1(11) . . . . ?
C57F C58F C59F C60F 0.7(13) . . . . ?
C51F C52F C60F C56F -138.4(13) . . . . ?
C53F C52F C60F C56F 2.5(18) . . . . ?
C51F C52F C60F C59F -2.3(19) . . . . ?
C53F C52F C60F C59F 138.5(12) . . . . ?
C55F C56F C60F C52F -2.4(18) . . . . ?
C57F C56F C60F C52F 141.9(12) . . . . ?
C55F C56F C60F C59F -143.2(11) . . . . ?
C57F C56F C60F C59F 1.0(13) . . . . ?
C49F C59F C60F C52F 0.5(19) . . . . ?
C58F C59F C60F C52F -142.8(12) . . . . ?
C49F C59F C60F C56F 142.4(12) . . . . ?
C58F C59F C60F C56F -1.0(13) . . . . ?
C1H C2H C3H C4H -136(6) . . . . ?
C2H C3H C4H C5H -114(6) . . . . ?
C3H C4H C5H C6H 136(6) . . . . ?
C11H C12H C13H C14H 132(5) . . . . ?
C12H C13H C14H C15H 29(8) . . . . ?
C13H C14H C15H C16H 168(5) . . . . ?
C1I C2I C3I C4I -169(5) . . . . ?
C2I C3I C4I C5I -175(7) . . . . ?
C3I C4I C5I C6I 179(5) . . . . ?
C11I C12I C13I C14I 175(6) . . . . ?
C12I C13I C14I C15I 178(5) . . . . ?
C13I C14I C15I C16I 161(8) . . . . ?
C1J C2J C3J C4J -179(7) . . . . ?
C2J C3J C4J C5J -173(7) . . . . ?
C3J C4J C5J C6J 33(12) . . . . ?
C11J C12J C13J C14J 99(6) . . . . ?
C12J C13J C14J C15J -173(3) . . . . ?
C13J C14J C15J C16J -175(4) . . . . ?

_refine_diff_density_max         0.243
_refine_diff_density_min         -0.270
_refine_diff_density_rms         0.062

_shelx_res_file                  
;
TITL 049364_dh_3c60_160_a_a.res in P2(1)2(1)2(1)
    049364_DH_3C60_160_a.res
    created by SHELXL-2018/3 at 23:26:24 on 31-Oct-2021
REM  Yadorkari-X generated
CELL 1.54184 16.6132 18.7606 32.1149 90.0000 90.0000 90.0000
ZERR 4.0 0.0006 0.0012 0.0013 0.0000 0.0000 0.0000
LATT -1
SYMM 1/2-X, -Y, 1/2+Z
SYMM 1/2+X, 1/2-Y, -Z
SYMM -X, 1/2+Y, 1/2-Z
REM  SPGR P212121 orthorhombic
SFAC C H N Cl
UNIT 617.6 353.6 8 4.8
SIZE 0.05 0.05 0.05
TEMP -113.0
L.S. 50
FMAP 2
PLAN -20
ACTA
CONF
LIST 4
BOND $H

SIMU 0.01 C1C > Cl3C C1J > C16J
DFIX 1.78 C1C Cl1C C1C Cl2C C1C Cl3C
SIMU C1H > C16H
DFIX 1.52 C1H C2H C2H C3H C3H C4H C4H C5H C5H C6H
DFIX 1.52 C11H C12H C12H C13H C13H C14H C14H C15H C15H C16H
DANG 2.55 C1H C3H C2H C4H C3H C5H C4H C6H
DANG 2.55 C11H C13H C12H C14H C13H C15H C14H C16H
SIMU 0.01 C1I > C16I
ISOR C1I > C16I
DFIX 1.52 C1I C2I C2I C3I C3I C4I C4I C5I C5I C6I
DFIX 1.52 C11I C12I C12I C13I C13I C14I C14I C15I C15I C16I
DANG 2.55 C1I C3I C2I C4I C3I C5I C4I C6I
DANG 2.55 C11I C13I C12I C14I C13I C15I C14I C16I
DFIX 1.52 C1J C2J C2J C3J C3J C4J C4J C5J C5J C6J
DFIX 1.52 C11J C12J C12J C13J C13J C14J C14J C15J C15J C16J
DANG 2.55 C1J C3J C2J C4J C3J C5J C4J C6J
DANG 2.55 C11J C13J C12J C14J C13J C15J C14J C16J
SIMU C27F C45F

WGHT    0.109400
FVAR       0.86731   0.46229   0.52771
N1    3    0.315086    0.447666    0.487984    11.00000    0.04801    0.10341 =
         0.05958    0.00747    0.00811   -0.00408
C1    1    0.276678    0.509278    0.481402    11.00000    0.05514    0.10762 =
         0.04237   -0.00858    0.01031   -0.01598
C2    1    0.310409    0.574447    0.498851    11.00000    0.04847    0.12363 =
         0.06386    0.00030    0.01320   -0.00521
C3    1    0.382243    0.571464    0.522225    11.00000    0.06145    0.11303 =
         0.06579   -0.01363    0.00524    0.00060
AFIX  43
H3    2    0.407875    0.526987    0.527142    11.00000   -1.20000
AFIX   0
C4    1    0.415229    0.633727    0.537975    11.00000    0.07470    0.10656 =
         0.08172   -0.02091    0.01009    0.00431
AFIX  43
H4    2    0.462530    0.631701    0.554556    11.00000   -1.20000
AFIX   0
C5    1    0.378927    0.699976    0.529503    11.00000    0.07943    0.12649 =
         0.08093   -0.02268    0.01645   -0.01824
AFIX  43
H5    2    0.403067    0.742596    0.539464    11.00000   -1.20000
AFIX   0
C6    1    0.306749    0.703444    0.506255    11.00000    0.06723    0.09466 =
         0.07409   -0.01675    0.01550   -0.00390
C7    1    0.267714    0.769603    0.496468    11.00000    0.10293    0.10350 =
         0.07385   -0.02274    0.01858    0.01168
AFIX  43
H7    2    0.290834    0.812496    0.506673    11.00000   -1.20000
AFIX   0
C8    1    0.200019    0.773998    0.473570    11.00000    0.09131    0.15376 =
         0.07625   -0.00548    0.00300    0.02360
AFIX  43
H8    2    0.177214    0.819030    0.466949    11.00000   -1.20000
AFIX   0
C9    1    0.162198    0.707930    0.459058    11.00000    0.07007    0.11610 =
         0.06870   -0.01450    0.01697    0.01081
C10   1    0.090170    0.709801    0.436662    11.00000    0.07621    0.13343 =
         0.08222   -0.00230    0.00292    0.01315
AFIX  43
H10   2    0.065105    0.754538    0.431767    11.00000   -1.20000
AFIX   0
C11   1    0.054743    0.649849    0.421644    11.00000    0.06262    0.14569 =
         0.08729   -0.01149    0.00101    0.03096
AFIX  43
H11   2    0.005930    0.652711    0.406326    11.00000   -1.20000
AFIX   0
C12   1    0.091088    0.583917    0.429036    11.00000    0.05347    0.13080 =
         0.07527   -0.00560    0.00559    0.00356
AFIX  43
H12   2    0.066653    0.541576    0.418862    11.00000   -1.20000
AFIX   0
C13   1    0.164138    0.579844    0.451606    11.00000    0.04581    0.10789 =
         0.06510   -0.00457    0.00656    0.00094
C14   1    0.202095    0.512676    0.458231    11.00000    0.04089    0.11706 =
         0.06241   -0.01151    0.01244   -0.00228
N2    3    0.172490    0.451902    0.441879    11.00000    0.04386    0.11163 =
         0.06308   -0.00481    0.01341   -0.01244
C15   1    0.272475    0.640319    0.490671    11.00000    0.06901    0.11022 =
         0.05626   -0.00667    0.01879    0.00365
C16   1    0.197733    0.642028    0.466700    11.00000    0.05849    0.10779 =
         0.05780   -0.00545    0.01276    0.00974
C17   1    0.325232    0.322334    0.475819    11.00000    0.03983    0.09868 =
         0.04881   -0.00022    0.00659   -0.00428
C18   1    0.284809    0.387472    0.469945    11.00000    0.04457    0.10487 =
         0.05404    0.00180    0.01026   -0.01217
C19   1    0.211545    0.389211    0.447176    11.00000    0.04336    0.10495 =
         0.05164   -0.00275    0.01089    0.00011
C20   1    0.179882    0.325065    0.429406    11.00000    0.03904    0.13542 =
         0.04415   -0.00466    0.01709   -0.02482
C21   1    0.215489    0.262675    0.441356    11.00000    0.04325    0.10550 =
         0.05780    0.01444    0.00820   -0.01226
AFIX  43
H21   2    0.190597    0.218866    0.433988    11.00000   -1.20000
AFIX   0
C22   1    0.287321    0.261079    0.464063    11.00000    0.05050    0.11009 =
         0.04829    0.00532    0.00698   -0.01392
AFIX  43
H22   2    0.310163    0.216410    0.471446    11.00000   -1.20000
AFIX   0
C23   1    0.120419    0.323847    0.393843    11.00000    0.02921    0.12464 =
         0.05943   -0.00574   -0.00011   -0.00238
C24   1    0.128778    0.371144    0.360940    11.00000    0.04240    0.12939 =
         0.06889   -0.00664    0.00398   -0.00660
AFIX  43
H24   2    0.155327    0.415358    0.365335    11.00000   -1.20000
AFIX   0
C25   1    0.098811    0.354835    0.321467    11.00000    0.03896    0.13870 =
         0.06155    0.00537   -0.00688    0.00319
AFIX  43
H25   2    0.105313    0.388000    0.299367    11.00000   -1.20000
AFIX   0
C26   1    0.059274    0.290142    0.314076    11.00000    0.02622    0.13281 =
         0.07390   -0.01798   -0.00011   -0.00975
C27   1    0.041022    0.248529    0.348961    11.00000    0.03590    0.14142 =
         0.06286   -0.01043    0.00340   -0.00993
AFIX  43
H27   2    0.006579    0.208462    0.345843    11.00000   -1.20000
AFIX   0
C28   1    0.071748    0.264216    0.387700    11.00000    0.04088    0.12843 =
         0.06413   -0.00609    0.00061   -0.01637
AFIX  43
H28   2    0.059616    0.233975    0.410582    11.00000   -1.20000
AFIX   0
C29   1    0.051852    0.264061    0.270454    11.00000    0.03789    0.15668 =
         0.06400   -0.02221   -0.00816    0.00260
C30   1    0.054596    0.308855    0.235638    11.00000    0.05819    0.16593 =
         0.05618   -0.00894   -0.00769    0.02454
AFIX  43
H30   2    0.045999    0.358627    0.238785    11.00000   -1.20000
AFIX   0
C31   1    0.070206    0.279923    0.195686    11.00000    0.05497    0.14484 =
         0.07062    0.00360   -0.01638    0.02362
AFIX  43
H31   2    0.071934    0.310820    0.172267    11.00000   -1.20000
AFIX   0
C32   1    0.082768    0.208938    0.190110    11.00000    0.04222    0.13721 =
         0.06928   -0.01655   -0.01750    0.00710
C33   1    0.071907    0.163262    0.223865    11.00000    0.03331    0.14079 =
         0.07957   -0.01763   -0.00325   -0.01837
AFIX  43
H33   2    0.074690    0.113156    0.219837    11.00000   -1.20000
AFIX   0
C34   1    0.056816    0.190857    0.263956    11.00000    0.03853    0.15122 =
         0.07650   -0.01755    0.00018   -0.01664
AFIX  43
H34   2    0.049972    0.159160    0.286752    11.00000   -1.20000
AFIX   0
C35   1    0.126184    0.182605    0.152294    11.00000    0.04839    0.16623 =
         0.05549   -0.01697   -0.01842    0.01958
C36   1    0.178892    0.225035    0.131021    11.00000    0.06004    0.17403 =
         0.04358   -0.01003   -0.01937    0.03084
AFIX  43
H36   2    0.174342    0.275314    0.133636    11.00000   -1.20000
AFIX   0
C37   1    0.239965    0.196625    0.105252    11.00000    0.06243    0.16034 =
         0.04705    0.00043   -0.01008    0.02781
AFIX  43
H37   2    0.276375    0.228081    0.091738    11.00000   -1.20000
AFIX   0
C38   1    0.247761    0.123786    0.099318    11.00000    0.06555    0.11397 =
         0.04579   -0.00935   -0.01048    0.00825
C39   1    0.185403    0.081134    0.115724    11.00000    0.06436    0.13584 =
         0.07221   -0.02435   -0.01378    0.00075
AFIX  43
H39   2    0.183582    0.031910    0.108845    11.00000   -1.20000
AFIX   0
C40   1    0.125905    0.109703    0.141999    11.00000    0.03945    0.14413 =
         0.08557   -0.02533   -0.01209   -0.00312
AFIX  43
H40   2    0.085129    0.079507    0.152906    11.00000   -1.20000
AFIX   0
C41   1    0.324467    0.094405    0.085321    11.00000    0.05696    0.12335 =
         0.04602   -0.01086   -0.00031    0.01710
C42   1    0.377087    0.132812    0.062250    11.00000    0.07145    0.13945 =
         0.05029    0.01346    0.00131    0.01807
AFIX  43
H42   2    0.357498    0.171991    0.046484    11.00000   -1.20000
AFIX   0
C43   1    0.459966    0.116718    0.060790    11.00000    0.05923    0.12535 =
         0.04979    0.00256    0.00176    0.00939
AFIX  43
H43   2    0.495321    0.145794    0.044913    11.00000   -1.20000
AFIX   0
C44   1    0.489780    0.059010    0.082300    11.00000    0.06731    0.10080 =
         0.04653    0.00187    0.00090    0.00045
C45   1    0.434608    0.013612    0.101054    11.00000    0.05777    0.10670 =
         0.06239   -0.01341   -0.00096    0.00538
AFIX  43
H45   2    0.453114   -0.029363    0.113429    11.00000   -1.20000
AFIX   0
C46   1    0.352995    0.029574    0.102140    11.00000    0.05746    0.11655 =
         0.06720   -0.01658    0.00714   -0.01123
AFIX  43
H46   2    0.316230   -0.003222    0.114236    11.00000   -1.20000
AFIX   0
C47   1    0.577074    0.054252    0.094497    11.00000    0.06201    0.10585 =
         0.04178   -0.00524    0.01611    0.00555
C48   1    0.622457    0.116707    0.099290    11.00000    0.06225    0.10478 =
         0.05769    0.00786    0.00704   -0.00436
AFIX  43
H48   2    0.603661    0.159556    0.086883    11.00000   -1.20000
AFIX   0
C49   1    0.692898    0.117873    0.121256    11.00000    0.05422    0.08930 =
         0.06101    0.00320    0.01606   -0.00420
AFIX  43
H49   2    0.722336    0.161098    0.123608    11.00000   -1.20000
AFIX   0
C50   1    0.722015    0.056041    0.140289    11.00000    0.05806    0.09428 =
         0.05200   -0.00423    0.01640    0.00235
C51   1    0.682793   -0.006721    0.132164    11.00000    0.06827    0.10854 =
         0.05754   -0.00427    0.02908    0.01773
AFIX  43
H51   2    0.704944   -0.050026    0.142352    11.00000   -1.20000
AFIX   0
C52   1    0.611044   -0.008933    0.109295    11.00000    0.05715    0.09793 =
         0.05805   -0.00738    0.00769    0.00652
AFIX  43
H52   2    0.585563   -0.053304    0.103868    11.00000   -1.20000
AFIX   0
C53   1    0.782593    0.059835    0.174617    11.00000    0.04670    0.13096 =
         0.05244   -0.00365    0.01027    0.00837
C54   1    0.833940    0.119939    0.178596    11.00000    0.04614    0.15146 =
         0.06775    0.01006    0.01538    0.00855
AFIX  43
H54   2    0.844149    0.148774    0.154860    11.00000   -1.20000
AFIX   0
C55   1    0.868961    0.137324    0.215605    11.00000    0.04289    0.17309 =
         0.06259   -0.00250    0.01228   -0.00459
AFIX  43
H55   2    0.904529    0.176943    0.216523    11.00000   -1.20000
AFIX   0
C56   1    0.854663    0.099230    0.252251    11.00000    0.03817    0.14203 =
         0.07925   -0.00320   -0.00138    0.00141
C57   1    0.815000    0.034323    0.247255    11.00000    0.07067    0.14637 =
         0.05297    0.00722   -0.00401    0.03408
AFIX  43
H57   2    0.812602    0.001645    0.269818    11.00000   -1.20000
AFIX   0
C58   1    0.778164    0.016638    0.208740    11.00000    0.05416    0.12400 =
         0.07485    0.00785    0.01027    0.02295
AFIX  43
H58   2    0.749319   -0.026936    0.206630    11.00000   -1.20000
AFIX   0
C59   1    0.865325    0.126206    0.294384    11.00000    0.04459    0.14774 =
         0.07903   -0.00656   -0.00322    0.00409
C60   1    0.851796    0.197612    0.300254    11.00000    0.02450    0.17492 =
         0.06878    0.00092    0.00452   -0.02605
AFIX  43
H60   2    0.855245    0.228873    0.277051    11.00000   -1.20000
AFIX   0
C61   1    0.832929    0.225973    0.339693    11.00000    0.03265    0.16888 =
         0.06630    0.00278   -0.00044   -0.01995
AFIX  43
H61   2    0.823417    0.275653    0.342624    11.00000   -1.20000
AFIX   0
C62   1    0.828190    0.182247    0.373964    11.00000    0.03496    0.16311 =
         0.06598    0.00083   -0.01465    0.00291
C63   1    0.852398    0.111432    0.369322    11.00000    0.04219    0.18719 =
         0.06913    0.00583   -0.00925    0.01102
AFIX  43
H63   2    0.855880    0.081562    0.393140    11.00000   -1.20000
AFIX   0
C64   1    0.871850    0.083475    0.329581    11.00000    0.05129    0.18752 =
         0.06512    0.00355   -0.00186    0.02802
AFIX  43
H64   2    0.889369    0.035476    0.326994    11.00000   -1.20000
AFIX   0
C65   1    0.783610    0.206729    0.410501    11.00000    0.02593    0.15018 =
         0.06832   -0.00594   -0.01070    0.00026
C66   1    0.775040    0.278260    0.420904    11.00000    0.04238    0.16324 =
         0.06173   -0.00709   -0.00715   -0.00738
AFIX  43
H66   2    0.812665    0.311744    0.410244    11.00000   -1.20000
AFIX   0
C67   1    0.714105    0.301952    0.446018    11.00000    0.04121    0.15369 =
         0.05968   -0.00807   -0.01027   -0.00608
AFIX  43
H67   2    0.710576    0.350991    0.453164    11.00000   -1.20000
AFIX   0
C68   1    0.656351    0.253007    0.461295    11.00000    0.03132    0.15754 =
         0.05313    0.01096   -0.00410   -0.00770
C69   1    0.668208    0.182886    0.454846    11.00000    0.05891    0.08868 =
         0.05923    0.00574   -0.00923    0.01054
AFIX  43
H69   2    0.633046    0.149477    0.467625    11.00000   -1.20000
AFIX   0
C70   1    0.729473    0.158702    0.430415    11.00000    0.04816    0.14854 =
         0.04528    0.00552   -0.00619    0.01464
AFIX  43
H70   2    0.736211    0.108845    0.426589    11.00000   -1.20000
AFIX   0
C71   1    0.577745    0.283065    0.477901    11.00000    0.04498    0.12791 =
         0.04041    0.00638    0.00035   -0.01229
C72   1    0.548551    0.349127    0.465776    11.00000    0.05133    0.10760 =
         0.06439    0.01069   -0.00875   -0.02032
AFIX  43
H72   2    0.584378    0.383053    0.453995    11.00000   -1.20000
AFIX   0
C73   1    0.466903    0.366738    0.470617    11.00000    0.05235    0.11609 =
         0.05981   -0.00740    0.00157   -0.01405
AFIX  43
H73   2    0.447982    0.412589    0.462752    11.00000   -1.20000
AFIX   0
C74   1    0.413829    0.316540    0.487025    11.00000    0.04258    0.12369 =
         0.04663    0.00041    0.00020   -0.01047
C75   1    0.443993    0.255266    0.504494    11.00000    0.05203    0.11902 =
         0.04760    0.01488    0.00213    0.00107
AFIX  43
H75   2    0.409172    0.224354    0.519477    11.00000   -1.20000
AFIX   0
C76   1    0.525651    0.237956    0.500410    11.00000    0.05712    0.11841 =
         0.05410    0.00782   -0.00820    0.00403
AFIX  43
H76   2    0.545983    0.195688    0.512849    11.00000   -1.20000
AFIX   0
C1F   1    0.456852    0.368436    0.280777    11.00000    0.09968    0.07877 =
         0.08851   -0.01194   -0.00821    0.00637
C2F   1    0.421738    0.352564    0.239868    11.00000    0.07393    0.08200 =
         0.08003    0.01485   -0.00775   -0.00862
C3F   1    0.484478    0.323636    0.212445    11.00000    0.06322    0.09476 =
         0.07364    0.01474    0.00138   -0.00849
C4F   1    0.560326    0.323798    0.237185    11.00000    0.06000    0.10401 =
         0.08312    0.01924    0.00509   -0.02558
C5F   1    0.544989    0.350147    0.279146    11.00000    0.06521    0.08697 =
         0.08897   -0.00410   -0.00654   -0.03184
C6F   1    0.581365    0.322060    0.313007    11.00000    0.06315    0.11876 =
         0.07618   -0.00280   -0.01358   -0.02845
C7F   1    0.536182    0.311310    0.350713    11.00000    0.07112    0.10584 =
         0.06815   -0.01067   -0.01646   -0.02089
C8F   1    0.454641    0.328197    0.351934    11.00000    0.09457    0.09650 =
         0.06101   -0.01400   -0.01326   -0.00473
C9F   1    0.415028    0.359377    0.315478    11.00000    0.07738    0.08776 =
         0.09145   -0.01942    0.01597   -0.00136
C10F  1    0.333263    0.330018    0.312736    11.00000    0.05345    0.11533 =
         0.09563   -0.01200    0.01390    0.01618
C11F  1    0.298743    0.311562    0.275062    11.00000    0.06089    0.10692 =
         0.08229    0.00587    0.00050    0.02682
C12F  1    0.343621    0.322548    0.237039    11.00000    0.04945    0.11898 =
         0.07675    0.00074   -0.00865    0.00709
C13F  1    0.328906    0.266001    0.208931    11.00000    0.05477    0.13805 =
         0.06481    0.01510   -0.01631    0.00279
C14F  1    0.387789    0.238295    0.183951    11.00000    0.08199    0.13039 =
         0.04890   -0.00040   -0.02144   -0.00088
C15F  1    0.467855    0.269220    0.186586    11.00000    0.06881    0.11543 =
         0.05323    0.01077    0.00257    0.00024
C16F  1    0.523079    0.213166    0.180778    11.00000    0.09678    0.13373 =
         0.04922    0.01126    0.02834    0.00211
C17F  1    0.593235    0.210278    0.203065    11.00000    0.08016    0.16489 =
         0.05644    0.00833    0.03163   -0.00761
C18F  1    0.612406    0.266521    0.231962    11.00000    0.06087    0.11367 =
         0.08280    0.01182    0.02272   -0.00737
C19F  1    0.652227    0.238354    0.268010    11.00000    0.03928    0.12001 =
         0.08562    0.01992    0.00693   -0.01036
C20F  1    0.636938    0.264446    0.307048    11.00000    0.04518    0.14362 =
         0.07595    0.00084   -0.01625   -0.01499
C21F  1    0.625719    0.218856    0.341975    11.00000    0.04884    0.15473 =
         0.07666   -0.01854   -0.03181   -0.00171
C22F  1    0.562036    0.246072    0.369283    11.00000    0.05983    0.18182 =
         0.05192   -0.01680   -0.00777   -0.02113
C23F  1    0.509465    0.201577    0.388731    11.00000    0.05523    0.16484 =
         0.04777   -0.00726   -0.01149    0.00855
C24F  1    0.425683    0.218989    0.390753    11.00000    0.08124    0.11534 =
         0.04539    0.00219    0.00126   -0.00979
C25F  1    0.399114    0.280670    0.372756    11.00000    0.06725    0.12326 =
         0.05859   -0.03437    0.01407   -0.00576
C26F  1    0.323403    0.282368    0.348503    11.00000    0.06510    0.13968 =
         0.06258   -0.02953    0.00589    0.01470
C27F  1    0.279585    0.220168    0.344536    11.00000    0.05055    0.13519 =
         0.07539    0.00348    0.01841    0.01108
C28F  1    0.244044    0.202295    0.305007    11.00000    0.02681    0.12991 =
         0.08438   -0.00529    0.00434   -0.00312
C29F  1    0.253386    0.246335    0.271335    11.00000    0.03950    0.12377 =
         0.08068   -0.01167   -0.01049    0.01585
C30F  1    0.270473    0.219808    0.230692    11.00000    0.05599    0.13317 =
         0.10350    0.00181   -0.02847    0.01897
C31F  1    0.276591    0.149587    0.224578    11.00000    0.04254    0.15646 =
         0.08565   -0.01440   -0.03072   -0.00931
C32F  1    0.340349    0.118803    0.197351    11.00000    0.05910    0.16044 =
         0.05510   -0.02177   -0.01938   -0.02727
C33F  1    0.394911    0.161894    0.177986    11.00000    0.08944    0.11429 =
         0.05906   -0.02237   -0.02130    0.00190
C34F  1    0.478619    0.142893    0.176785    11.00000    0.06293    0.13513 =
         0.04763   -0.01327    0.00377    0.00096
C35F  1    0.506084    0.081700    0.194751    11.00000    0.07071    0.12362 =
         0.05392   -0.02546    0.00860    0.01016
C36F  1    0.581518    0.083141    0.218361    11.00000    0.06071    0.14929 =
         0.08189   -0.02206    0.01453    0.01264
C37F  1    0.622611    0.144386    0.223019    11.00000    0.04363    0.13569 =
         0.09125   -0.01475    0.02669    0.01097
C38F  1    0.659387    0.163513    0.262118    11.00000    0.03129    0.13366 =
         0.08210   -0.00950   -0.00125    0.01264
C39F  1    0.649112    0.117960    0.295473    11.00000    0.04328    0.12638 =
         0.08192    0.01124    0.00324    0.00937
C40F  1    0.632532    0.148988    0.336599    11.00000    0.03750    0.15769 =
         0.07990    0.00170   -0.02198    0.00361
C41F  1    0.575233    0.097509    0.357880    11.00000    0.05803    0.14100 =
         0.07286    0.03243   -0.01590    0.01060
C42F  1    0.517218    0.124063    0.382655    11.00000    0.07717    0.12810 =
         0.05210    0.00555   -0.02289    0.00373
C43F  1    0.436454    0.095585    0.380636    11.00000    0.09133    0.11233 =
         0.05186    0.00871    0.00978    0.01821
C44F  1    0.380205    0.153798    0.385747    11.00000    0.08885    0.15157 =
         0.05942    0.00625    0.01589   -0.01536
C45F  1    0.310509    0.154549    0.364105    11.00000    0.07134    0.17926 =
         0.05754   -0.00843    0.02539   -0.02202
C46F  1    0.290277    0.096983    0.335150    11.00000    0.05257    0.10868 =
         0.08638    0.00432    0.01105   -0.01982
C47F  1    0.250993    0.125932    0.298985    11.00000    0.03192    0.11958 =
         0.08061    0.00220    0.00449   -0.01466
C48F  1    0.266627    0.099468    0.259699    11.00000    0.04098    0.10712 =
         0.09366    0.00298   -0.01105   -0.01453
C49F  1    0.321340    0.041095    0.254587    11.00000    0.05245    0.10776 =
         0.09979   -0.00699   -0.00756   -0.02409
C50F  1    0.367051    0.051737    0.216732    11.00000    0.07795    0.10294 =
         0.06090   -0.00987   -0.01042   -0.01050
C51F  1    0.448404    0.035092    0.215117    11.00000    0.09627    0.08933 =
         0.07475   -0.02827   -0.02014    0.00794
C52F  1    0.489096    0.006686    0.251662    11.00000    0.08107    0.10214 =
         0.10840   -0.00722    0.01217    0.02107
C53F  1    0.570778    0.036457    0.254823    11.00000    0.05723    0.11814 =
         0.10060   -0.01522   -0.00444    0.03061
C54F  1    0.604683    0.050873    0.292019    11.00000    0.05777    0.10439 =
         0.09552    0.00944    0.00770    0.02608
C55F  1    0.559251    0.040951    0.329964    11.00000    0.07232    0.09446 =
         0.08264    0.00718   -0.00121    0.01431
C56F  1    0.481837    0.012709    0.328032    11.00000    0.07084    0.09327 =
         0.07977    0.02618   -0.00130    0.00069
C57F  1    0.418727    0.039645    0.354412    11.00000    0.07781    0.10443 =
         0.06675    0.03148    0.00478   -0.01002
C58F  1    0.343088    0.039999    0.330353    11.00000    0.07557    0.09336 =
         0.08345    0.01691    0.01273   -0.02226
C59F  1    0.360014    0.012657    0.288164    11.00000    0.06222    0.09265 =
         0.07680    0.01131   -0.00037   -0.02317
C60F  1    0.448009   -0.005672    0.286543    11.00000    0.09083    0.08038 =
         0.09077    0.00564    0.00669    0.01288
PART 1
C1C   1    0.914708    0.414466    0.317415    10.40000    0.11124    0.14405 =
         0.17675    0.01795    0.01719    0.03157
AFIX  13
H1C   2    0.930400    0.365093    0.308941    10.40000   -1.20000
AFIX   0
CL1C  4    0.812284    0.428291    0.304402    10.40000    0.09361    0.15130 =
         0.18667    0.00890    0.01394    0.03644
CL2C  4    0.977911    0.476824    0.290699    10.40000    0.14310    0.12933 =
         0.17888    0.02585    0.06110    0.01733
CL3C  4    0.927737    0.423005    0.370728    10.40000    0.09235    0.13412 =
         0.16234    0.02537    0.02884    0.01383
C1H   1    0.224012    0.433623    0.128853    21.00000    0.31399    0.21277 =
         0.40131   -0.12213   -0.11603   -0.03087
AFIX  33
H1H1  2    0.198417    0.425135    0.155895    21.00000   -1.50000
H1H2  2    0.222227    0.484650    0.122388    21.00000   -1.50000
H1H3  2    0.195237    0.406981    0.107233    21.00000   -1.50000
AFIX   0
C2H   1    0.313072    0.408409    0.130505    21.00000    0.21690    0.19416 =
         0.22220    0.00434   -0.08563   -0.07359
AFIX  23
H2H1  2    0.342719    0.434889    0.152318    21.00000   -1.20000
H2H2  2    0.315622    0.356911    0.137103    21.00000   -1.20000
AFIX   0
C3H   1    0.350101    0.422513    0.088191    21.00000    0.22102    0.23882 =
         0.20269   -0.02565   -0.08774   -0.08916
AFIX  23
H3H1  2    0.306463    0.432178    0.067972    21.00000   -1.20000
H3H2  2    0.384011    0.465801    0.089956    21.00000   -1.20000
AFIX   0
C4H   1    0.400231    0.362268    0.072313    21.00000    0.19876    0.22700 =
         0.21038    0.00907   -0.11939   -0.04707
AFIX  23
H4H1  2    0.379819    0.347673    0.044635    21.00000   -1.20000
H4H2  2    0.394375    0.321090    0.091352    21.00000   -1.20000
AFIX   0
C5H   1    0.487762    0.380761    0.068606    21.00000    0.21375    0.25004 =
         0.25310    0.00236   -0.04310   -0.05267
AFIX  23
H5H1  2    0.496002    0.425879    0.084016    21.00000   -1.20000
H5H2  2    0.498190    0.391242    0.038879    21.00000   -1.20000
AFIX   0
C6H   1    0.552150    0.330075    0.082715    21.00000    0.28312    0.24350 =
         0.19892    0.07417    0.08388    0.02401
AFIX  33
H6H1  2    0.605162    0.351400    0.077818    21.00000   -1.50000
H6H2  2    0.545558    0.320311    0.112498    21.00000   -1.50000
H6H3  2    0.547762    0.285427    0.067038    21.00000   -1.50000
PART 2
AFIX   0
C11H  1    0.253926    0.439498    0.144493   -21.00000    0.12509    0.24068 =
         0.35889   -0.11671   -0.09895    0.04923
AFIX  33
H1H4  2    0.224242    0.407045    0.162823   -21.00000   -1.50000
H1H5  2    0.296579    0.463220    0.160377   -21.00000   -1.50000
H1H6  2    0.216985    0.475361    0.133219   -21.00000   -1.50000
AFIX   0
C12H  1    0.291805    0.396623    0.108243   -21.00000    0.23093    0.24133 =
         0.20820   -0.04081   -0.02020   -0.08149
AFIX  23
H2H3  2    0.328229    0.359835    0.119795   -21.00000   -1.20000
H2H4  2    0.248612    0.371980    0.092629   -21.00000   -1.20000
AFIX   0
C13H  1    0.338292    0.443509    0.078937   -21.00000    0.23342    0.23742 =
         0.19970   -0.01579   -0.09357   -0.06545
AFIX  23
H3H3  2    0.306099    0.449294    0.053217   -21.00000   -1.20000
H3H4  2    0.343290    0.491197    0.091881   -21.00000   -1.20000
AFIX   0
C14H  1    0.420804    0.419140    0.066710   -21.00000    0.20117    0.24854 =
         0.23411   -0.02221   -0.10626   -0.05617
AFIX  23
H4H3  2    0.431992    0.438684    0.038666   -21.00000   -1.20000
H4H4  2    0.459434    0.441841    0.086078   -21.00000   -1.20000
AFIX   0
C15H  1    0.440093    0.341463    0.065487   -21.00000    0.24126    0.25072 =
         0.22511   -0.01854   -0.07621   -0.07563
AFIX  23
H5H3  2    0.396330    0.316092    0.050719   -21.00000   -1.20000
H5H4  2    0.442087    0.322990    0.094345   -21.00000   -1.20000
AFIX   0
C16H  1    0.519116    0.325258    0.044182   -21.00000    0.19067    0.16955 =
         0.13000   -0.02595    0.04159    0.02110
AFIX  33
H6H4  2    0.528434    0.273678    0.044350   -21.00000   -1.50000
H6H5  2    0.517184    0.342344    0.015362   -21.00000   -1.50000
H6H6  2    0.562973    0.349246    0.059018   -21.00000   -1.50000
PART 1
AFIX   0
C1I   1    0.908828    0.503877    0.044164    31.00000    0.27352    0.14731 =
         0.30017    0.02721    0.15809    0.02451
AFIX  33
H1I1  2    0.946328    0.535094    0.059074    31.00000   -1.50000
H1I2  2    0.906478    0.457451    0.058099    31.00000   -1.50000
H1I3  2    0.927378    0.497469    0.015440    31.00000   -1.50000
AFIX   0
C2I   1    0.825797    0.537302    0.043979    31.00000    0.28711    0.15202 =
         0.29257    0.01677    0.14398    0.02390
AFIX  23
H2I1  2    0.809344    0.544981    0.073266    31.00000   -1.20000
H2I2  2    0.830158    0.584835    0.030782    31.00000   -1.20000
AFIX   0
C3I   1    0.760219    0.497608    0.022674    31.00000    0.28889    0.14822 =
         0.29075    0.00713    0.13830    0.02221
AFIX  23
H3I1  2    0.749109    0.454325    0.039346    31.00000   -1.20000
H3I2  2    0.781484    0.481369   -0.004516    31.00000   -1.20000
AFIX   0
C4I   1    0.681311    0.533429    0.014625    31.00000    0.28969    0.14735 =
         0.29324    0.00541    0.13481    0.02051
AFIX  23
H4I1  2    0.692666    0.574183   -0.004056    31.00000   -1.20000
H4I2  2    0.663596    0.553964    0.041503    31.00000   -1.20000
AFIX   0
C5I   1    0.609903    0.495477   -0.003316    31.00000    0.29178    0.14973 =
         0.29390    0.00202    0.13331    0.02026
AFIX  23
H5I1  2    0.596031    0.454568    0.014786    31.00000   -1.20000
H5I2  2    0.624264    0.476474   -0.031098    31.00000   -1.20000
AFIX   0
C6I   1    0.536665    0.543707   -0.007518    31.00000    0.29815    0.15345 =
         0.30219   -0.00215    0.12021    0.00623
AFIX  33
H6I1  2    0.491771    0.516526   -0.019338    31.00000   -1.50000
H6I2  2    0.521418    0.561868    0.019985    31.00000   -1.50000
H6I3  2    0.549656    0.583777   -0.025906    31.00000   -1.50000
PART 2
AFIX   0
C11I  1    0.923240    0.552038    0.075607   -31.00000    0.28192    0.15551 =
         0.28429    0.01795    0.14979    0.01280
AFIX 137
H1I4  2    0.905808    0.601785    0.077919   -31.00000   -1.50000
H1I5  2    0.971203    0.549344    0.057912   -31.00000   -1.50000
H1I6  2    0.935985    0.533477    0.103358   -31.00000   -1.50000
AFIX   0
C12I  1    0.855111    0.507185    0.056134   -31.00000    0.28924    0.15098 =
         0.29360    0.01557    0.14175    0.02368
AFIX  23
H2I3  2    0.877719    0.480335    0.032312   -31.00000   -1.20000
H2I4  2    0.837068    0.471851    0.077042   -31.00000   -1.20000
AFIX   0
C13I  1    0.782241    0.547738    0.041037   -31.00000    0.29002    0.15096 =
         0.29272    0.01302    0.13711    0.02099
AFIX  23
H3I3  2    0.757624    0.571079    0.065577   -31.00000   -1.20000
H3I4  2    0.801716    0.586218    0.022503   -31.00000   -1.20000
AFIX   0
C14I  1    0.716416    0.509166    0.018379   -31.00000    0.29132    0.14792 =
         0.29291    0.00359    0.13480    0.01954
AFIX  23
H4I3  2    0.739447    0.487860   -0.007184   -31.00000   -1.20000
H4I4  2    0.697335    0.469551    0.036192   -31.00000   -1.20000
AFIX   0
C15I  1    0.645666    0.553433    0.006374   -31.00000    0.29194    0.15074 =
         0.29559    0.00173    0.13108    0.01733
AFIX  23
H5I3  2    0.667590    0.600484   -0.001762   -31.00000   -1.20000
H5I4  2    0.614725    0.561307    0.032315   -31.00000   -1.20000
AFIX   0
C16I  1    0.585044    0.534467   -0.026234   -31.00000    0.30066    0.15992 =
         0.30512   -0.01651    0.12737    0.01833
AFIX  33
H6I4  2    0.544600    0.572351   -0.028161   -31.00000   -1.50000
H6I5  2    0.612112    0.529103   -0.053165   -31.00000   -1.50000
H6I6  2    0.558703    0.489523   -0.018738   -31.00000   -1.50000
PART 1
AFIX   0
C1J   1    0.665499    0.345069    0.127635    10.40000    0.18735    0.26762 =
         0.37844    0.06567    0.06019    0.04899
AFIX  33
H1J1  2    0.631052    0.305554    0.136625    10.40000   -1.50000
H1J2  2    0.637582    0.390354    0.132408    10.40000   -1.50000
H1J3  2    0.677589    0.340007    0.097914    10.40000   -1.50000
AFIX   0
C2J   1    0.745469    0.343939    0.153019    10.40000    0.17628    0.27073 =
         0.39623    0.06297    0.02662    0.05330
AFIX  23
H2J1  2    0.731597    0.347202    0.182938    10.40000   -1.20000
H2J2  2    0.771444    0.297057    0.148582    10.40000   -1.20000
AFIX   0
C3J   1    0.806528    0.400905    0.143596    10.40000    0.17250    0.27164 =
         0.39805    0.06151    0.01929    0.05514
AFIX  23
H3J1  2    0.782848    0.448403    0.149103    10.40000   -1.20000
H3J2  2    0.821641    0.398687    0.113805    10.40000   -1.20000
AFIX   0
C4J   1    0.882875    0.390473    0.171064    10.40000    0.16322    0.27093 =
         0.39701    0.05887    0.01416    0.05497
AFIX  23
H4J1  2    0.866134    0.386547    0.200560    10.40000   -1.20000
H4J2  2    0.909128    0.345051    0.163202    10.40000   -1.20000
AFIX   0
C5J   1    0.942703    0.449347    0.167173    10.40000    0.14313    0.26667 =
         0.40020    0.05148    0.00676    0.05075
AFIX  23
H5J1  2    0.975026    0.448653    0.193067    10.40000   -1.20000
H5J2  2    0.979594    0.435576    0.144339    10.40000   -1.20000
AFIX   0
C6J   1    0.920974    0.524371    0.159757    10.40000    0.10385    0.28208 =
         0.41751    0.01417   -0.00686    0.03942
AFIX  33
H6J1  2    0.970006    0.553311    0.158337    10.40000   -1.50000
H6J2  2    0.891532    0.528269    0.133412    10.40000   -1.50000
H6J3  2    0.886922    0.541465    0.182586    10.40000   -1.50000
PART 2
AFIX   0
C11J  1    0.702422    0.347926    0.130891    10.60000    0.20815    0.27271 =
         0.38725    0.06516    0.05107    0.05481
AFIX 137
H1J4  2    0.666322    0.361171    0.153751    10.60000   -1.50000
H1J5  2    0.679051    0.308052    0.115320    10.60000   -1.50000
H1J6  2    0.709554    0.388794    0.112247    10.60000   -1.50000
AFIX   0
C12J  1    0.782681    0.326091    0.148304    10.60000    0.17707    0.27174 =
         0.39885    0.06239    0.02243    0.04906
AFIX  23
H2J3  2    0.812380    0.301440    0.125790    10.60000   -1.20000
H2J4  2    0.772410    0.290300    0.170324    10.60000   -1.20000
AFIX   0
C13J  1    0.838329    0.381450    0.166395    10.60000    0.17913    0.27328 =
         0.39874    0.06106    0.02083    0.05266
AFIX  23
H3J3  2    0.894529    0.370831    0.158235    10.60000   -1.20000
H3J4  2    0.824083    0.429095    0.155380    10.60000   -1.20000
AFIX   0
C14J  1    0.831281    0.381418    0.212730    10.60000    0.17213    0.26602 =
         0.39018    0.06094    0.01861    0.05908
AFIX  23
H4J3  2    0.851309    0.335114    0.223277    10.60000   -1.20000
H4J4  2    0.773555    0.384796    0.220123    10.60000   -1.20000
AFIX   0
C15J  1    0.875826    0.440220    0.234949    10.60000    0.17369    0.26373 =
         0.37691    0.05631    0.01980    0.07996
AFIX  23
H5J3  2    0.852950    0.487533    0.228142    10.60000   -1.20000
H5J4  2    0.933801    0.439856    0.227823    10.60000   -1.20000
AFIX   0
C16J  1    0.862387    0.421451    0.280687    10.60000    0.16276    0.20555 =
         0.27258    0.04485    0.02451    0.07855
AFIX 137
H6J4  2    0.818957    0.386309    0.282924    10.60000   -1.50000
H6J5  2    0.847591    0.464555    0.296133    10.60000   -1.50000
H6J6  2    0.911987    0.401444    0.292359    10.60000   -1.50000
PART 0

AFIX   0
HKLF 4 1 1 0 0 0 1 0 0 0 1


REM  049364_dh_3c60_160_a_a.res in P2(1)2(1)2(1)
REM wR2 = 0.2103, GooF = S = 0.976, Restrained GooF = 0.968 for all data
REM R1 = 0.0742 for 6419 Fo > 4sig(Fo) and 0.1498 for all 11961 data
REM 1608 parameters refined using 585 restraints

END

WGHT      0.1094      0.0000

REM Highest difference peak  0.243,  deepest hole -0.270,  1-sigma level  0.062
Q1    1   0.1968  0.2750  0.4942  11.00000  0.05    0.24
Q2    1   0.9358  0.4361  0.4359  11.00000  0.05    0.24
Q3    1   0.9289  0.4141  0.4424  11.00000  0.05    0.23
Q4    1   0.8106  0.3770  0.2731  11.00000  0.05    0.22
Q5    1   0.8388  0.3603  0.2660  11.00000  0.05    0.22
Q6    1   0.3715  0.1229  0.0109  11.00000  0.05    0.20
Q7    1   0.8514  0.4216  0.3365  11.00000  0.05    0.19
Q8    1   0.2978  0.1638  0.4197  11.00000  0.05    0.19
Q9    1   0.1857  0.3706  0.4921  11.00000  0.05    0.19
Q10   1   0.5295  0.4290  0.0173  11.00000  0.05    0.19
Q11   1   0.8455  0.0662  0.2956  11.00000  0.05    0.19
Q12   1   0.1948  0.3988  0.4977  11.00000  0.05    0.19
Q13   1   0.3064  0.4587  0.5340  11.00000  0.05    0.19
Q14   1   0.8269  0.4239  0.4726  11.00000  0.05    0.18
Q15   1   0.1932  0.5208  0.5102  11.00000  0.05    0.18
Q16   1   0.8422  0.0618  0.4138  11.00000  0.05    0.18
Q17   1   0.0827  0.2010  0.4123  11.00000  0.05    0.18
Q18   1   0.8595  0.3868  0.4446  11.00000  0.05    0.18
Q19   1   0.0561  0.6378  0.4830  11.00000  0.05    0.18
Q20   1   0.3225  0.1755  0.4911  11.00000  0.05    0.18
;
_shelx_res_checksum              88726

_shelx_hkl_file                  
;
   0   0   2 26447.6 2126.20   2
   0   0   3 5.57910 22.3512   2
   0   0   4 29870.3 2402.10   2
   0   0   5-23.0736 40.1706   2
   0   0   6 6370.41 514.834   2
   0   0   7 115.410 52.5033   2
   0   0   8 946.552 93.3996   2
   0   0   9-88.0718 57.1549   2
   0   0 -10 1240.85 115.537   3
   0   0  10 1809.45 126.040   2
   0   0  11 162.008 61.4906   2
   0   0 -11 99.5031 36.5738   3
   0   0  12 10166.0 685.724   2
   0   0 -12 7940.87 682.399   3
   0   0 -13-16.9372 38.1689   3
   0   0  13 0.87067 61.8123   2
   0   0  14 308.226 62.5369   2
   0   0 -14 51.6495 42.4275   3
   0   0  15 35.5559 65.9698   2
   0   0 -15-22.5667 43.7472   3
   0   0 -16 120.446 44.5814   3
   0   0  16 234.294 71.0799   2
   0   0 -17-9.08030 42.8582   3
   0   0  17 41.4277 72.3309   2
   0   0 -18 74.3775 45.4965   3
   0   0 -19 0.92866 46.3751   3
   0   0 -20 36.9007 46.3326   3
   0   0 -20-16.1433 50.1897   5
   0   0 -21-16.5521 47.6764   5
   0   0 -21 6.20449 48.4257   3
   0   0 -22 84.9385 52.3488   3
   0   0 -23 18.2006 55.5046   3
   0   0 -24 340.861 59.4971   3
   0   0 -25 9.84919 53.8120   3
   0   0 -26-21.2099 54.5815   3
   0   0 -27-37.6531 56.1602   3
   0   0 -28 1008.95 101.531   3
   0   1   0 25.0009 12.6407   1
   0   1  -2 14242.0 1145.32   2
   0   1  -3 8408.87 676.900   2
   0  -1   4 6121.24 492.356   2
   0   1  -4 6086.45 492.395   2
   0  -1   5 90.2119 38.2000   2
   0  -1   6 10918.7 879.739   2
   0  -1   7 35115.7 2678.42   2
   0   1   7 31744.3 2678.20   2
   0   1   8 8007.21 660.064   2
   0  -1   8 8354.21 660.499   2
   0   1   9 1230.33 117.120   2
   0  -1   9 993.593 107.318   2
   0   1  10 829.144 83.9008   2
   0  -1  10 792.404 85.2356   2
   0  -1 -10 696.241 69.3553   3
   0  -1 -11 4898.34 421.698   3
   0  -1  11 6061.91 425.976   2
   0   1  11 5433.73 425.094   2
   0  -1  12 5082.19 366.891   2
   0   1  12 4429.84 365.284   2
   0  -1 -12 4307.16 361.706   3
   0   1  13 220.684 62.1230   2
   0  -1  13 208.956 68.6235   2
   0  -1 -13 228.388 40.0856   3
   0   1  14 886.226 82.5202   2
   0  -1 -14 733.368 61.8497   3
   0  -1  14 895.446 86.7771   2
   0  -1  15 28.2549 68.6635   2
   0   1 -15-6.79515 42.7586   3
   0  -1 -15 35.3581 39.7793   3
   0   1  15-33.9309 64.5882   2
   0  -1  16 877.076 91.3080   2
   0   1 -16 712.260 72.9644   3
   0  -1 -16 621.673 70.2577   3
   0   1  16 775.915 87.3750   2
   0   1 -17 90.3760 46.9960   3
   0   1  17 78.4186 65.0633   2
   0  -1 -17 61.9624 42.0541   3
   0  -1  17-1.97886 70.8015   2
   0   1 -18 255.636 52.0658   3
   0  -1 -18 211.454 48.3084   3
   0   1 -19 309.816 52.1050   3
   0  -1 -19 184.099 49.7336   3
   0   1 -20-1.28679 48.1045   3
   0  -1 -20 56.9710 53.1886   5
   0  -1 -20-4.32659 48.8303   3
   0  -1 -21 529.158 62.6323   5
   0  -1 -21 422.230 59.0757   3
   0  -1 -22 464.222 62.1450   3
   0   1 -22 467.899 65.5428   3
   0  -1 -22 568.358 66.1091   5
   0  -1 -23 1225.83 106.394   5
   0   1 -23 1043.17 107.650   3
   0  -1 -23 1148.99 105.820   3
   0  -1 -24 3427.67 277.461   3
   0   1 -24 3308.85 278.459   3
   0   1 -25 1058.22 103.183   3
   0  -1 -25 973.182 97.7287   3
   0  -1 -26 2284.82 189.270   3
   0   1 -26 2167.37 189.106   3
   0   1 -27-26.3008 57.7971   3
   0  -1 -27 79.1499 56.4924   3
   0   1 -28 350.576 65.0860   3
   0   1 -29 221.392 60.5858   3
   0   1 -30 218.486 63.3503   3
   0   1 -30 265.283 56.2253   8
   0   1 -31-1.70065 53.3174   8
   0   1 -32 49.2551 54.2007   8
   0   1 -33 15.7806 52.4796   8
   0   1 -34-55.9719 49.3676   8
   0   2   0 61989.3 4983.31   1
   0   2  -1 57383.9 4613.68   7
   0  -2   2 2548.67 225.875   7
   0   2  -2 2848.10 223.407   2
   0   2  -3 299.622 42.2799   2
   0   2  -4 302.057 45.2475   2
   0   2  -5 11229.2 904.519   2
   0   2  -6 6737.65 544.876   2
   0   2  -7 20947.7 1599.39   2
   0  -2   7 19006.6 1598.81   2
   0  -2   8 628.862 76.3807   2
   0  -2   9 14426.8 1162.64   2
   0  -2  10 442.645 69.0938   2
   0  -2 -10 444.173 46.9270   3
   0   2  10 379.013 63.7916   2
   0  -2  11 506.052 78.3424   2
   0  -2 -11 597.461 59.2535   3
   0   2  11 695.468 78.0790   2
   0   2  12 512.150 71.5907   2
   0  -2  12 561.463 73.6929   2
   0  -2 -12 374.087 49.1580   3
   0  -2  13 528.389 76.6938   2
   0  -2 -13 436.845 51.7486   3
   0   2  13 417.309 70.6837   2
   0   2  14 27.5247 56.0818   2
   0  -2  14-65.9975 68.2483   2
   0  -2 -14 4.66250 38.6335   3
   0  -2 -15 787.632 79.4913   3
   0   2  15 855.978 92.4227   2
   0  -2  15 976.364 99.3513   2
   0   2  16 573.631 80.5546   2
   0   2 -16 604.386 63.4626   3
   0  -2  16 586.163 87.2794   2
   0  -2 -16 533.570 61.9690   3
   0  -2 -17 800.223 74.9829   3
   0   2 -17 650.302 77.5488   3
   0  -2 -18-20.8647 39.4265   3
   0   2 -18 16.9536 48.5234   3
   0   2 -19 192.352 53.0198   3
   0  -2 -19 164.098 44.5564   3
   0  -2 -20 225.410 48.6175   3
   0  -2 -20 309.824 62.1826   5
   0   2 -20 241.032 56.9044   3
   0  -2 -21 308.027 52.9365   3
   0   2 -21 286.752 59.0631   3
   0  -2 -21 463.916 63.6195   5
   0  -2 -22 1304.32 112.792   5
   0   2 -22 1290.81 111.671   3
   0  -2 -22 1075.07 108.662   3
   0  -2 -23 1010.88 95.3561   5
   0  -2 -23 942.316 92.0593   3
   0   2 -23 890.518 94.7032   3
   0  -2 -24 2901.63 237.324   5
   0   2 -24 2679.95 237.342   3
   0  -2 -24 2944.29 236.420   3
   0  -2 -25 1337.17 117.487   5
   0   2 -25 1155.62 117.292   3
   0   2 -26 8003.58 648.208   3
   0   2 -27 30.0206 61.3420   3
   0   2 -28 239.296 60.4493   3
   0   2 -29 50.0430 58.1678   3
   0  -2 -30 292.356 57.7905   8
   0   2 -30 304.905 57.9438   8
   0   2 -30 273.689 62.0757   3
   0  -2 -31 100.816 54.7251   8
   0   2 -31 214.230 54.9069   8
   0   2 -31 105.325 62.4120   3
   0  -2 -32 231.211 55.7350   8
   0   2 -32 197.924 56.4854   8
   0   2 -33-102.789 52.7831   8
   0  -2 -33-50.2876 50.2770   8
   0   2 -34 35.0921 49.4291   8
   0  -2 -34 23.1029 49.7904   8
   0   3   0 1.90400 37.7284   1
   0  -3   1 41401.1 3201.35   1
   0   3   1 40377.5 3201.29   1
   0   3  -1 38692.2 3201.15   1
   0   3  -1 38454.3 3202.08   7
   0  -3   2 4161.40 316.552   1
   0  -3   2 3539.45 317.624   7
   0   3  -3 27.1619 42.0902   2
   0  -3   3 119.897 63.6844   7
   0   3  -4 4565.41 370.785   2
   0   3  -5 31533.8 2536.20   2
   0   3  -6 29882.1 2403.78   2
   0   3  -7 1446.72 129.270   2
   0   3  -8 14578.2 1174.75   2
   0   3  -9 2457.34 215.494   2
   0   3 -10 11489.8 927.279   2
   0  -3 -11 303.373 40.5555   3
   0  -3  11 282.954 71.2861   2
   0   3 -11 333.586 69.4632   2
   0   3  12 307.873 62.0130   2
   0  -3 -12 286.858 40.7146   3
   0  -3  12 380.540 73.2939   2
   0  -3  13 6642.46 488.168   2
   0   3  13 7602.49 489.482   2
   0  -3 -14 1111.66 98.5961   3
   0  -3  14 1197.78 119.323   2
   0   3  14 1161.64 111.393   2
   0  -3 -15 1591.73 135.014   3
   0  -3  15 1766.25 152.455   2
   0   3  15 1539.64 144.009   2
   0   3  16 52.3035 59.3107   2
   0  -3  16-16.5950 75.8259   2
   0  -3 -16-17.9099 37.7834   3
   0   3  17 448.172 67.9292   2
   0  -3 -17 157.970 43.4725   3
   0  -3 -18 316.931 49.9461   3
   0   3 -18 401.992 56.7982   3
   0  -3 -19 835.005 75.0509   3
   0   3 -19 629.377 77.7123   3
   0  -3 -20 30.4736 63.4844   5
   0   3 -20 26.5879 54.1082   3
   0  -3 -20 13.4207 46.3033   3
   0  -3 -21 283.474 63.4868   5
   0   3 -21 249.187 59.5314   3
   0   3 -22 313.864 64.0087   3
   0  -3 -22 374.211 64.5953   5
   0  -3 -23 47.8484 59.1600   5
   0   3 -23 68.5650 55.5661   3
   0  -3 -24 1838.07 152.655   5
   0   3 -24 1605.96 151.175   3
   0   3 -25-40.4787 59.1564   3
   0  -3 -25 26.1953 62.6366   5
   0  -3 -26 4557.94 353.462   5
   0   3 -26 4064.94 352.235   3
   0   3 -27 719.573 87.4556   3
   0   3 -28 395.443 71.8319   3
   0  -3 -29 349.261 58.3971   8
   0   3 -29 469.776 59.0057   8
   0  -3 -30 287.843 58.8782   8
   0   3 -30 252.773 64.4447   3
   0   3 -30 398.885 59.0832   8
   0   3 -31 81.3040 57.3227   3
   0   3 -31 0.66937 53.3932   8
   0  -3 -31 96.2641 52.9785   8
   0   3 -32 38.8755 59.6638   3
   0   3 -32 57.6459 52.3192   8
   0  -3 -32 49.2709 52.3360   8
   0   3 -33-36.0246 50.7994   8
   0  -3 -33 41.9317 49.6756   8
   0  -3 -34-4.43096 48.3870   8
   0   3 -34-30.2034 48.9234   8
   0   4   0 794.977 86.4607   7
   0   4   0 588.987 72.2085   1
   0   4  -1 38103.6 3119.59   1
   0   4  -1 36458.1 3120.92   7
   0   4   1 39090.5 3119.55   1
   0  -4   1 40937.4 3120.10   1
   0   4  -2 1971.64 191.680   7
   0  -4   2 2357.25 187.663   1
   0  -4   3 2724.27 213.427   1
   0   4  -3 2519.28 209.941   2
   0  -4   3 2259.39 215.403   7
   0  -4   4 16478.4 1205.53   7
   0  -4   4 15552.4 1203.28   1
   0   4  -4 13839.9 1202.49   2
   0   4  -5 6151.28 514.136   2
   0  -4   5 5872.77 519.589   7
   0  -4   5 6919.48 516.019   1
   0   4  -6 5802.56 470.934   2
   0   4  -7 188.447 60.6677   2
   0   4  -8 5201.62 423.463   2
   0   4  -9 1786.90 158.171   2
   0   4 -10 2036.18 181.036   2
   0   4 -11 1190.11 116.193   2
   0   4 -12 1484.70 137.890   2
   0   4  13 3052.42 253.305   2
   0   4  14 7.61791 68.5959   2
   0   4  15 843.730 93.0988   2
   0   4  16 37.9473 58.9768   2
   0   4  17 234.882 63.1798   2
   0   4 -19 268.108 54.6040   3
   0  -4 -19 348.116 69.4493   5
   0  -4 -20 2063.21 162.103   5
   0   4 -20 1672.95 158.353   3
   0   4 -21 92.3926 55.2390   3
   0  -4 -21-29.9667 60.1029   5
   0   4 -22-26.1579 60.4444   3
   0  -4 -22-37.4141 62.5373   5
   0  -4 -23-0.33506 64.1176   5
   0   4 -23-16.6045 57.6409   3
   0   4 -24-11.0396 60.4441   3
   0  -4 -24 116.145 67.2893   5
   0   4 -25 31.3844 60.3830   3
   0  -4 -25 150.101 67.0099   5
   0   4 -26 162.070 63.2602   3
   0  -4 -26 157.532 71.1346   5
   0  -4 -27 451.856 78.5137   5
   0   4 -27 404.626 72.2740   3
   0   4 -28-15.9102 64.7323   3
   0  -4 -28 19.2854 48.3069   8
   0   4 -28 52.7334 49.7483   8
   0   4 -29 108.540 63.8854   3
   0  -4 -29 171.117 52.5580   8
   0   4 -29 182.060 52.2678   8
   0   4 -30-47.5788 51.9940   8
   0   4 -30 33.2787 57.3281   3
   0  -4 -30 27.2364 51.9578   8
   0  -4 -31 33.0067 51.3727   8
   0   4 -31 44.8991 57.8558   3
   0   4 -31 3.96642 52.1294   8
   0  -4 -32-51.2636 50.3672   8
   0   4 -32-115.616 55.4728   3
   0   4 -32 8.81365 49.7978   8
   0  -4 -33 60.7291 48.4589   8
   0   4 -33 49.8533 49.8612   8
   0   4 -34 0.85527 47.9643   8
   0  -4 -34 53.4062 47.6407   8
   0   5   0-29.0697 53.6090   1
   0   5   0 50.2697 74.1795   7
   0  -5   0-4.92482 56.1085   6
   0   5   1 7181.68 509.818   1
   0   5  -1 6244.39 514.344   7
   0  -5   1 5586.23 506.713  10
   0  -5   1 7464.26 508.959   6
   0  -5   2 200.482 73.7429   1
   0  -5   2 116.866 32.5668  10
   0   5  -2 123.792 80.3204   7
   0  -5   2 210.162 56.0235   6
   0  -5  -2 239.708 48.5601   5
   0   5   2 107.334 62.8098   1
   0  -5   3 190.427 34.1041  10
   0  -5   3 297.428 68.9330   1
   0   5  -3 256.579 57.8245   2
   0  -5   3 302.691 56.7717   6
   0  -5  -3 223.862 56.5420   6
   0   5  -4 51.4513 52.5800   2
   0  -5  -4 32.9744 51.2376   6
   0  -5   4 24.4240 74.5795   7
   0  -5   4 65.8574 68.7470   1
   0  -5   4 31.9162 30.1470  10
   0  -5   4 26.9520 53.1404   6
   0  -5   5 746.659 72.1313   6
   0  -5  -5 487.941 71.7532   6
   0   5  -5 585.983 74.9785   2
   0  -5   5 601.927 97.1825   7
   0  -5   5 664.685 86.2361   1
   0  -5   6 8532.79 737.034   1
   0  -5   6 10243.7 735.332   6
   0  -5  -6 9019.67 735.286   6
   0  -5   6 9123.46 740.061   7
   0   5  -6 8255.67 735.950   2
   0   5  -7 1104.52 126.092   2
   0  -5   7 1508.31 122.908   6
   0  -5   7 1348.57 144.565   7
   0  -5  -7 1491.71 122.701   6
   0  -5   7 1306.60 132.450   1
   0   5  -8 1141.47 119.992   2
   0  -5   8 1489.55 129.302   1
   0  -5  -8 1337.65 117.087   6
   0  -5   8 1416.74 115.686   6
   0  -5  -9 541.208 65.4491   6
   0  -5   9 584.594 64.9892   6
   0   5  -9 547.819 73.3204   2
   0  -5  10-12.4497 48.0871   6
   0   5 -10 26.3159 64.4732   2
   0  -5 -10 28.5862 44.3438   6
   0  -5 -11 1633.80 150.459   6
   0  -5  11 1645.79 150.133   6
   0  -5  12 774.930 75.1007   6
   0  -5 -12 775.526 78.6241   6
   0   5 -12 818.766 92.8028   2
   0   5 -13 5407.49 338.697   2
   0  -5 -13 3766.54 330.691   6
   0   5  14 530.496 71.8608   2
   0   5  15 1282.92 126.964   2
   0   5  16 336.277 67.4099   2
   0   5  17 2717.55 228.372   2
   0  -5 -18 0.64891 66.8606   5
   0  -5 -19 872.900 97.8980   5
   0   5 -20 192.948 56.7081   3
   0  -5 -20 313.685 69.1001   5
   0  -5 -21-9.43717 66.4386   5
   0   5 -21-9.21914 55.3665   3
   0   5 -22-8.76381 60.5330   3
   0  -5 -22-32.8405 64.2361   5
   0  -5 -23-116.334 70.5242   5
   0   5 -23-83.9062 60.9506   3
   0  -5 -24-95.3295 70.7550   5
   0   5 -24 3.96939 62.5958   3
   0   5 -25 332.426 68.9683   3
   0  -5 -25 395.682 79.1882   5
   0   5 -26 206.334 64.8148   3
   0  -5 -26 282.287 77.6790   5
   0  -5 -27 36.8913 74.0108   5
   0  -5 -27 38.2904 47.7947   8
   0   5 -27 0.30101 48.2851   8
   0   5 -27 75.7295 62.7198   3
   0  -5 -28-22.4614 70.0226   5
   0   5 -28-16.3863 63.0580   3
   0  -5 -28 65.2458 49.1670   8
   0   5 -28-42.6050 49.9349   8
   0  -5 -29 11.6579 50.2634   8
   0   5 -29 85.8776 51.2986   8
   0   5 -29 20.9652 64.0420   3
   0  -5 -30 19.7881 50.2448   8
   0   5 -30 1.62715 50.4815   8
   0   5 -30 77.2855 62.3475   3
   0  -5 -31 6.90205 49.1814   8
   0   5 -31 91.8106 50.8645   8
   0   5 -31 91.9659 56.5092   3
   0  -5 -32-4.54238 48.9722   8
   0   5 -32-37.5975 54.8167   3
   0   5 -32-35.7919 48.7883   8
   0   5 -33-35.8089 47.9306   8
   0  -5 -33-17.4600 45.9326   8
   0  -6   0 892.778 85.7358   6
   0   6   0 749.207 80.5585   1
   0  -6   0 641.165 72.7691   5
   0  -6   1 750.367 83.1239  10
   0   6   1 1081.98 96.8965   1
   0  -6  -1 1044.90 86.5258   5
   0   6   1 743.741 112.630   7
   0   6  -1 749.889 114.627   7
   0   6  -2 2399.73 234.107   7
   0   6   2 2696.11 224.621   1
   0  -6   2 3265.18 225.004   6
   0  -6   2 2561.90 219.712  10
   0  -6  -2 2660.41 221.219   5
   0   6  -3 1227.93 111.564   2
   0   6   3 1522.90 114.614   1
   0  -6  -3 1312.18 106.879   5
   0  -6  -3 1124.46 112.353   6
   0  -6   3 1374.36 112.169   6
   0  -6   3 913.343 101.006  10
   0  -6   3 1462.04 125.301   1
   0  -6   4 7998.71 501.778   6
   0  -6  -4 6989.12 501.077   6
   0  -6   4 4973.31 498.703  10
   0  -6  -4 6294.00 500.600   5
   0  -6   4 7479.97 504.742   1
   0   6  -4 6214.35 501.426   2
   0  -6   5 300.430 60.2497   6
   0   6  -5 194.772 58.1360   2
   0  -6  -5 232.700 59.9906   6
   0  -6   5 188.278 75.4067   1
   0  -6   5 189.652 36.2239  10
   0  -6  -6 2471.16 206.958   6
   0  -6   6 2262.00 201.549  10
   0  -6   6 2604.40 213.156   1
   0  -6   6 3056.99 207.955   6
   0  -6   6 2507.28 215.412   7
   0   6  -6 2345.19 207.323   2
   0  -6  -7 109.247 58.7567   6
   0  -6   7 36.5288 86.3793   7
   0   6  -7 55.2403 59.0496   2
   0  -6   7 71.0140 77.6871   1
   0  -6   7 172.866 57.9628   6
   0  -6   8 30.9051 94.8135   7
   0  -6   8 15.5259 52.7655   6
   0   6  -8-36.3888 61.9420   2
   0  -6   8-14.1302 76.8964   1
   0  -6  -8 8.24748 56.5909   6
   0   6  -9 3.57342 58.5008   2
   0  -6  -9-2.11158 51.8889   6
   0  -6   9-2.23002 73.5404   1
   0  -6   9 3.59020 95.9775   7
   0  -6   9-28.8433 49.2156   6
   0  -6  10 6.76221 99.1834   7
   0  -6 -10 49.2486 53.0808   6
   0   6 -10 152.088 63.8736   2
   0  -6  10 94.9691 72.4171   1
   0  -6  10 190.091 52.2667   6
   0  -6  11 4010.88 308.894   6
   0   6 -11 3767.06 313.762   2
   0  -6  11 3901.41 315.514   1
   0  -6 -11 3607.30 308.834   6
   0  -6  11 3275.54 323.462   7
   0   6 -12 200.231 77.3186   2
   0  -6 -12 298.238 57.7453   6
   0  -6  12 245.732 101.733   7
   0  -6  12 427.928 89.0134   1
   0  -6  12 343.296 55.7685   6
   0  -6 -13 908.488 93.6464   6
   0   6 -13 1059.46 107.719   2
   0  -6 -14 1057.25 93.9127   6
   0   6  15 389.112 66.4506   2
   0  -6 -16 2253.09 177.017   5
   0   6  16 1784.53 177.274   2
   0  -6 -17 4659.53 381.904   5
   0  -6 -18 50.8264 64.8150   5
   0  -6 -19 2872.80 241.695   5
   0  -6 -20 566.890 77.3566   5
   0   6 -20 388.547 67.3514   3
   0  -6 -21 456.424 73.5684   5
   0   6 -21 277.273 62.6064   3
   0  -6 -22 340.778 74.0570   5
   0   6 -22 259.884 65.9483   3
   0   6 -23 172.342 62.5119   3
   0  -6 -23 325.743 76.7685   5
   0   6 -24 415.389 78.6198   3
   0  -6 -24 587.104 85.1213   5
   0  -6 -25 26.0819 78.4541   5
   0   6 -25 81.2255 64.2982   3
   0  -6 -26 410.034 81.4691   5
   0   6 -26 207.528 65.8648   3
   0   6 -26 258.034 52.0189   8
   0  -6 -26 253.096 51.3184   8
   0   6 -27 157.487 51.9970   8
   0  -6 -27 291.423 78.9606   5
   0   6 -27 212.404 66.0986   3
   0  -6 -27 210.236 51.6335   8
   0   6 -28 332.544 58.4317   8
   0  -6 -28 366.702 58.0630   8
   0   6 -28 389.602 70.0613   3
   0  -6 -28 481.303 79.5215   5
   0  -6 -29 198.388 52.5682   8
   0   6 -29 307.948 65.9188   3
   0  -6 -29 163.060 72.1461   5
   0   6 -29 121.781 52.3866   8
   0  -6 -30 12.1922 49.1101   8
   0   6 -30 91.7735 63.3195   3
   0   6 -30-1.53087 48.4171   8
   0   6 -31-47.7643 48.1128   8
   0   6 -31 28.7354 55.6750   3
   0  -6 -31 36.3181 46.5204   8
   0  -6 -32 62.0650 47.6278   8
   0   6 -32 23.6186 47.8563   8
   0   6 -32 99.5395 54.4389   3
   0  -7   0-18.5839 61.6780   6
   0   7   0-32.4141 89.0010   7
   0  -7   0-38.1583 42.7627   5
   0  -7   1 1294.40 99.9846  10
   0  -7   1 990.578 101.327   5
   0  -7  -1 1107.48 102.841   5
   0   7  -1 1225.25 131.731   7
   0  -7   1 1382.61 113.313   6
   0   7   1 1250.52 109.886   1
   0  -7   2 30.3731 34.8653  10
   0  -7   2-6.90049 65.0002   6
   0   7   2-31.2367 55.5536   1
   0  -7   2-37.9899 37.0415   5
   0  -7  -2 9.28620 43.0201   5
   0   7  -2-47.8237 82.6287   7
   0   7   3 72.6929 58.4478   1
   0  -7   3 23.1100 58.1088   6
   0  -7   3 22.8976 34.2902  10
   0   7  -3 50.5871 55.4793   2
   0  -7  -3 40.4727 58.5974   6
   0  -7  -3 22.2849 45.0374   5
   0  -7   4 370.632 48.6272  10
   0  -7  -4 514.459 72.4994   6
   0  -7  -4 427.074 59.8402   5
   0   7  -4 388.855 64.3054   2
   0  -7   4 407.293 92.8731   1
   0   7   4 332.257 68.3598   1
   0  -7   4 498.691 69.7250   6
   0  -7   5-12.2467 63.5038   6
   0  -7  -5 13.7354 53.2875   5
   0   7   5 53.1669 62.2724   1
   0  -7   5-65.9990 80.0242   1
   0  -7   5 51.6345 34.2138  10
   0   7  -5 23.7132 57.5127   2
   0  -7  -5-15.7412 63.1094   6
   0  -7   6 17.1587 79.9341   1
   0  -7  -6-51.9284 61.6008   6
   0  -7  -6 42.7115 55.4582   5
   0  -7   6-28.0862 61.0998   6
   0  -7   6 15.2971 32.6273  10
   0   7  -6 8.17923 58.6605   2
   0  -7   7-9.23672 83.0699   1
   0  -7   7-22.2620 36.7141  10
   0  -7   7-39.9855 60.8675   6
   0  -7  -7 40.2602 60.4929   6
   0  -7   7-31.4660 83.9009   7
   0   7  -7-20.4630 58.0928   2
   0  -7  -7 47.2772 59.7361   5
   0  -7   8 119.432 57.5247   6
   0   7  -8 228.444 63.8375   2
   0  -7   8 122.736 82.5805   1
   0  -7   8 190.711 84.1315   7
   0  -7  -8 181.666 62.1379   6
   0  -7   8 97.4841 39.3766  10
   0  -7  -9 2237.65 198.579   6
   0   7  -9 2191.20 201.069   2
   0  -7   9 2781.94 216.682   7
   0  -7   9 2481.58 209.996   1
   0  -7   9 2393.04 198.534   6
   0  -7  10 903.463 94.6660   6
   0  -7  10 805.750 115.380   1
   0   7 -10 886.177 98.0177   2
   0  -7  10 971.095 122.448   7
   0  -7 -10 943.161 93.2706   6
   0  -7 -11 4450.09 418.265   6
   0  -7  11 5527.68 426.012   1
   0  -7  11 5476.66 418.684   6
   0   7 -11 5099.54 421.339   2
   0  -7  11 5820.28 430.233   7
   0  -7 -12 1441.64 138.271   6
   0  -7  12 1475.10 154.298   1
   0  -7  12 1525.30 163.303   7
   0  -7 -12 1873.41 142.668   5
   0  -7  12 1456.02 137.265   6
   0  -7 -13 418.510 63.3096   6
   0  -7 -13 557.587 77.9031   5
   0  -7  13 562.176 110.321   7
   0  -7  13 442.616 60.2498   6
   0  -7  14 3967.29 300.515   7
   0  -7 -14 4476.93 286.130   5
   0  -7  15 1812.30 190.948   7
   0  -7 -15 1967.31 169.107   5
   0  -7 -16 214.483 69.0349   5
   0  -7  16 176.637 107.426   7
   0  -7 -17 331.998 73.0580   5
   0  -7 -18 174.800 70.1655   5
   0  -7 -19-26.8154 66.4636   5
   0  -7 -20 149.315 71.5597   5
   0  -7 -21-3.94810 71.7983   5
   0   7 -21 25.9492 55.4982   3
   0   7 -22-4.71900 63.0899   3
   0  -7 -22-36.0288 75.9330   5
   0   7 -23 306.085 68.5550   3
   0  -7 -23 516.364 84.7026   5
   0  -7 -24-57.3177 43.9048   8
   0   7 -24-31.1985 44.8261   8
   0   7 -24 18.4626 67.9622   3
   0  -7 -24 27.2563 78.2521   5
   0   7 -25 454.911 74.2962   3
   0  -7 -25 344.543 57.0106   8
   0   7 -25 357.063 58.0340   8
   0   7 -26 237.939 54.9876   8
   0  -7 -26 347.455 54.1825   8
   0   7 -26 369.301 69.2677   3
   0   7 -27 20.0907 62.2431   3
   0  -7 -27-2.09898 47.9590   8
   0   7 -27 11.4686 49.5660   8
   0  -7 -27 12.1442 76.6906   5
   0  -7 -28-5.57465 74.9025   5
   0   7 -28-34.6131 61.3665   3
   0  -7 -28 42.7185 46.3078   8
   0   7 -28-14.5282 47.3696   8
   0  -7 -29 20.7430 46.2932   8
   0   7 -29 2.92741 47.2367   8
   0  -7 -29 182.959 73.0807   5
   0   7 -29-0.84015 63.4713   3
   0   7 -30 48.8837 62.7752   3
   0  -7 -30 10.8653 67.9602   5
   0  -7 -30 6.01923 45.8724   8
   0   7 -30 10.3184 46.2644   8
   0  -7 -31-13.5898 45.3340   8
   0   7 -31 67.9853 46.2461   8
   0   7 -31 30.1094 59.7730   3
   0   7 -32-12.9708 54.0850   3
   0  -8   0 2586.31 205.449   5
   0   8   0 2023.76 225.703   7
   0  -8   0 2473.63 212.349   6
   0  -8  -1-13.1694 47.3196   5
   0  -8   1 38.1041 41.9966   5
   0   8   1-32.1712 98.4683   7
   0  -8   1-49.5927 70.4411   6
   0   8  -1-48.7626 95.4952   7
   0   8   1 57.2280 58.0863   1
   0  -8  -2 159.546 48.5010   5
   0  -8   2 62.9871 39.2725  10
   0   8   2 181.660 57.1935   1
   0   8  -2-16.6393 86.7938   7
   0  -8   2 130.324 70.0142   6
   0   8   2 142.220 88.1284   7
   0  -8   2 18.9037 40.3103   5
   0   8  -2-3.02072 55.8839   2
   0  -8  -3 208.140 72.3672   6
   0  -8   3 298.247 73.1527   6
   0   8  -3 207.005 58.5648   2
   0  -8   3 72.8811 39.9557  10
   0   8   3 235.834 61.9466   1
   0  -8  -3 249.167 53.2766   5
   0  -8   4 436.080 50.6102  10
   0   8   4 433.517 69.8187   1
   0   8  -4 419.775 67.5614   2
   0  -8   4 509.664 78.4701   6
   0  -8  -4 559.286 74.9720   6
   0  -8   5 1434.45 140.637   1
   0  -8  -5 1265.86 119.418   5
   0   8  -5 1292.66 124.010   2
   0  -8  -5 1555.16 129.474   6
   0  -8   5 1264.44 114.634  10
   0  -8   5 1624.58 129.627   6
   0   8   5 1198.21 123.959   1
   0  -8  -6 39.9466 54.6773   5
   0  -8   6-14.8102 61.3854   6
   0   8   6 78.8342 67.2492   1
   0  -8   6 2.82148 37.3186  10
   0   8  -6-35.4531 60.9215   2
   0  -8  -6-117.088 62.5190   6
   0  -8   6 67.4079 93.9010   1
   0  -8   7 486.881 54.9813  10
   0  -8   7 529.938 96.6656   1
   0   8   7 503.466 78.2193   1
   0  -8  -7 425.857 77.6694   6
   0   8  -7 413.095 72.1909   2
   0  -8  -7 540.911 68.4499   5
   0  -8   7 439.150 70.9577   6
   0  -8   8 36.2940 88.8902   1
   0  -8  -8 70.4780 58.6250   5
   0  -8  -8 136.112 61.8104   6
   0  -8   8 110.218 61.6092   6
   0   8  -8 90.9486 65.6374   2
   0  -8   8 35.6409 37.7225  10
   0  -8  -9 645.081 72.4340   5
   0  -8   9 398.021 72.9263   6
   0  -8   9 378.213 52.4003  10
   0  -8   9 495.619 95.0133   1
   0  -8  -9 506.747 74.8470   6
   0   8  -9 435.954 73.3550   2
   0   8 -10 241.844 68.0000   2
   0  -8  10 476.374 94.8769   1
   0  -8 -10 279.423 67.6430   6
   0  -8  10 333.709 69.6525   6
   0  -8  10 464.597 90.0504   7
   0  -8  10 231.676 44.9577  10
   0  -8  11 49.3627 38.8516  10
   0  -8  11 28.0659 85.5595   7
   0  -8 -11 51.0859 63.1473   6
   0  -8  11 37.5655 62.1093   6
   0  -8 -12 3098.98 271.540   6
   0  -8  12 3708.78 284.801   7
   0  -8  12 3260.70 270.809   6
   0  -8  13 199.822 55.1322   6
   0  -8  13 245.593 98.0957   7
   0  -8 -13 186.579 57.4232   6
   0  -8 -14 221.582 64.6717   5
   0  -8  14 160.457 97.1844   7
   0  -8 -14 220.537 50.0130   6
   0  -8 -15 491.774 73.1710   5
   0  -8 -15 321.257 53.3850   6
   0  -8 -16 56.5823 67.2755   5
   0  -8 -17 55.7862 69.7806   5
   0  -8 -18 369.851 77.4103   5
   0  -8 -19 140.574 74.4669   5
   0  -8 -20 125.932 77.3101   5
   0  -8 -21 76.0643 38.9538   8
   0   8 -21 94.0587 40.2479   8
   0  -8 -21 191.152 77.4849   5
   0  -8 -22 60.3471 40.3798   8
   0  -8 -22 22.5325 79.2819   5
   0   8 -22 37.1754 42.3987   8
   0   8 -23 9.99756 43.5608   8
   0  -8 -23 4.73301 82.9320   5
   0  -8 -23 24.3270 42.9716   8
   0   8 -23 29.7956 66.0430   3
   0   8 -24-16.2389 45.4711   8
   0  -8 -24 47.4676 44.5345   8
   0   8 -24 120.370 68.7894   3
   0  -8 -25 188.565 84.8634   5
   0   8 -25 220.359 67.3439   3
   0  -8 -25 61.2225 46.1494   8
   0   8 -25 112.046 47.2793   8
   0   8 -26 40.4432 46.2966   8
   0   8 -26-1.73212 65.2784   3
   0  -8 -26 5.01410 45.2878   8
   0  -8  26 14.4448 45.9957  10
   0  -8 -26-18.6976 81.8830   5
   0  -8  27 134.282 44.7110  10
   0  -8 -27 205.626 79.4590   5
   0   8 -27 195.046 64.8319   3
   0   8 -27 65.2370 47.5209   8
   0  -8 -27 86.0449 46.1083   8
   0   8 -28 82.2039 63.8517   3
   0   8 -28 139.510 47.3924   8
   0  -8  28 142.710 43.6671  10
   0  -8 -28 135.843 46.4433   8
   0  -8 -28 139.783 77.9575   5
   0  -8 -29-58.0785 75.1485   5
   0  -8 -29 34.6556 44.6780   8
   0   8 -29 49.7814 60.5576   3
   0  -8 -30 77.1677 70.1541   5
   0   8 -30 134.865 62.1771   3
   0   8 -31 15.8982 58.5147   3
   0  -9   0-15.6268 72.9968   6
   0  -9   0 28.9363 45.5900   5
   0   9   0-12.8955 100.658   7
   0  -9   1 1258.84 110.681   6
   0   9  -1 857.813 98.2177   2
   0   9   1 857.871 134.488   7
   0   9  -1 760.106 127.740   7
   0  -9   1 1034.62 90.4878   5
   0  -9  -1 921.958 92.5027   5
   0  -9   2-16.7091 73.5126   6
   0   9   2 9.16057 106.065   7
   0  -9  -2 30.3641 52.4253   5
   0   9  -2 30.2560 57.9049   2
   0  -9  -3 134.384 56.0327   5
   0  -9   3 18.1350 75.5377   6
   0   9   3 61.7920 56.8521   1
   0  -9   3 14.8694 40.9154  10
   0   9   3 177.732 95.5844   7
   0  -9  -3 155.645 77.7180   6
   0   9  -3 58.7674 58.7019   2
   0  -9  -4 5123.39 358.533   5
   0   9   4 4301.50 360.581   1
   0   9  -4 3782.70 359.602   2
   0  -9   4 5533.03 362.183   6
   0  -9   4 3745.63 356.297  10
   0  -9  -4 5260.85 362.942   6
   0   9   4 3885.44 371.339   7
   0  -9  -5 1755.57 151.499   5
   0  -9   5 1510.66 145.843  10
   0   9   5 1746.23 153.036   1
   0   9  -5 1670.67 154.301   2
   0  -9  -5 1716.24 157.747   6
   0  -9  -6 247.709 60.1955   5
   0  -9   6 321.136 70.2735   6
   0  -9   6 270.174 47.6322  10
   0  -9  -6 321.845 74.4203   6
   0   9  -6 329.338 65.8839   2
   0   9   6 430.330 65.8420   1
   0  -9   7 102.572 42.1458  10
   0  -9  -7 142.046 65.8954   6
   0  -9   7 44.8762 96.7489   1
   0   9  -7 142.625 63.8957   2
   0  -9  -7 99.6351 56.9165   5
   0  -9   7 121.235 65.2644   6
   0   9   7 146.006 61.0753   1
   0  -9   8 112.283 43.4471  10
   0   9  -8 344.899 67.4656   2
   0  -9   8 193.046 67.3633   6
   0   9   8 261.798 68.7875   1
   0  -9   8 272.877 101.875   1
   0  -9  -8 162.445 58.7529   5
   0  -9  -8 199.853 69.3061   6
   0   9   9-27.8271 65.8792   1
   0  -9  -9-13.5411 58.2563   5
   0  -9   9 11.6269 38.7528  10
   0  -9   9-0.96474 98.8887   1
   0  -9   9 40.6570 69.4228   6
   0  -9  -9-78.9301 65.0300   6
   0  -9  10 307.519 70.3893   6
   0  -9  10 125.177 41.7266  10
   0  -9 -10 116.462 71.8206   6
   0  -9 -10 205.697 61.0243   5
   0  -9  11 282.567 69.5371   6
   0  -9 -11 268.494 71.1851   6
   0  -9  11 116.620 41.3481  10
   0  -9  12 198.388 43.7890  10
   0  -9  12 182.042 65.7153   6
   0  -9 -12 289.242 70.6596   6
   0  -9  13 132.823 41.9703  10
   0  -9  13 163.952 56.4652   6
   0  -9 -13 165.113 63.4089   6
   0  -9  14 738.905 82.0068   6
   0  -9 -14 728.154 80.0769   6
   0  -9  14 786.222 75.2608  10
   0  -9 -15 110.805 49.6213   6
   0  -9  15 2.93040 42.3714  10
   0  -9 -15 42.9987 63.3749   5
   0  -9  16 531.689 62.5010  10
   0  -9 -16 549.301 83.2306   5
   0  -9 -17-36.5290 31.1514   8
   0  -9  17-0.31433 43.2551  10
   0  -9 -17-47.8946 74.3832   5
   0  -9 -18 117.801 34.8969   8
   0  -9 -18 242.830 80.0103   5
   0  -9  18 107.301 47.2649  10
   0  -9 -19 17.5198 35.6558   8
   0  -9  19 131.376 47.7266  10
   0  -9 -19 67.5168 78.0525   5
   0  -9 -20 658.373 90.2315   5
   0  -9  20 484.477 57.2744  10
   0  -9 -21 68.9056 83.3700   5
   0  -9 -21 33.0263 39.3894   8
   0  -9  21 31.7860 47.4490  10
   0  -9 -22 88.8624 85.5490   5
   0  -9 -22 14.2218 40.5851   8
   0  -9  22 13.7999 46.8717  10
   0  -9 -23-16.1370 87.2248   5
   0  -9 -23-17.5210 41.1442   8
   0  -9  23 20.9933 46.9373  10
   0  -9 -24-10.6827 86.2399   5
   0  -9  24 43.2189 46.2901  10
   0  -9 -25 369.233 88.0792   5
   0  -9  25 316.317 52.3408  10
   0   9 -25 277.015 74.8853   3
   0  -9  26-42.3017 42.3748  10
   0  -9 -26 21.5634 79.1085   5
   0   9 -26 6.12115 63.2645   3
   0  -9  27 56.7644 41.7583  10
   0   9 -27 87.2491 62.9163   3
   0  -9 -27 39.3908 79.2726   5
   0   9 -28 167.534 63.9893   3
   0  -9 -28 193.998 80.4676   5
   0  -9 -29-31.1532 74.8644   5
   0   9 -29 91.9488 60.9181   3
   0   9 -30-18.4547 59.1653   3
   0  -9 -30 60.5550 70.1459   5
   0   9 -31-7.46422 57.5767   3
   0 -10   0 591.609 65.7415   5
   0 -10   0 480.311 86.7989   6
   0  10   0 474.769 110.482   7
   0  10   0 484.751 72.3240   2
   0  10  -1 3942.92 458.536   7
   0 -10   1 6414.31 453.320   6
   0 -10   1 5910.33 448.067   5
   0  10   1 4769.33 461.855   7
   0  10  -1 4928.24 450.501   2
   0 -10  -1 5727.49 448.545   5
   0 -10   2 83.1860 75.0437   6
   0  10   2 195.067 106.677   7
   0  10  -2 96.8834 57.4931   2
   0 -10  -2 208.498 53.3786   5
   0  10  -3 173.176 57.0886   2
   0 -10   3 61.7573 72.5274   6
   0 -10  -3 196.056 73.3371   6
   0 -10  -3 103.515 57.2702   5
   0  10   3 233.317 110.045   7
   0 -10  -4 1658.09 140.867   5
   0  10   4 1511.63 141.461   1
   0 -10   4 1787.28 146.401   6
   0 -10  -4 1783.95 148.244   6
   0  10  -4 1446.61 143.480   2
   0 -10  -5 233.585 69.7342   6
   0  10   5 81.0714 99.9981   7
   0 -10   5 227.501 73.4079   6
   0 -10   5 165.100 45.6546  10
   0  10  -5 186.837 61.1572   2
   0 -10  -5 202.205 60.6492   5
   0  10   5 176.069 58.3231   1
   0 -10   6 5.07127 41.4146  10
   0  10  -6-20.5784 60.9891   2
   0 -10  -6-7.88115 59.5811   5
   0 -10   6 62.3951 70.7310   6
   0 -10  -6 63.3092 65.9246   6
   0 -10   7 245.861 48.5801  10
   0 -10  -7 326.286 75.0055   6
   0 -10   7 404.603 75.6256   6
   0 -10  -7 272.833 66.0412   5
   0 -10   8 39.4973 42.0854  10
   0 -10  -8 22.2686 62.3587   5
   0 -10  -8 43.4871 75.0252   6
   0 -10   8 60.8422 71.5462   6
   0 -10   9 23.4418 42.7345  10
   0 -10  -9-84.7373 75.0935   6
   0 -10  -9-2.09959 64.1978   5
   0 -10   9 6.72433 75.9113   6
   0 -10  10 116.103 44.3099  10
   0 -10  10 25.6285 74.8513   6
   0 -10 -10 43.7492 76.4010   6
   0 -10 -10 65.9050 65.4627   5
   0 -10 -11 51.7997 68.2727   5
   0 -10  11 91.4120 70.9078   6
   0 -10  11 17.1370 42.1486  10
   0 -10 -11 1.50353 75.1466   6
   0 -10  12 417.075 62.0728  10
   0 -10 -12 636.234 85.0365   6
   0 -10  12 548.351 78.0972   6
   0 -10  13 369.869 67.5394   6
   0 -10  13 461.377 55.2171  10
   0 -10 -13 420.221 72.1491   6
   0 -10  14 291.804 61.4017   6
   0 -10  14 181.421 47.0290  10
   0 -10 -14 274.040 61.5970   6
   0 -10 -15-54.2011 57.1206   6
   0 -10  15 27.7011 44.3461  10
   0 -10  16 125.156 45.8829  10
   0 -10 -17-13.9364 78.9889   5
   0 -10  17 46.5377 46.3335  10
   0 -10  18 161.175 48.7093  10
   0 -10 -18 284.270 81.6029   5
   0 -10 -19-42.7027 86.2619   5
   0 -10  19 8.53222 45.9249  10
   0 -10  20 544.643 67.9571  10
   0 -10 -20 752.987 103.240   5
   0 -10 -21 783.828 105.740   5
   0  10 -21 753.586 83.6861   3
   0 -10  21 600.641 72.8830  10
   0 -10  22 484.744 60.6833  10
   0 -10 -22 330.757 97.0996   5
   0 -10  23 50.7069 46.1672  10
   0 -10 -23 168.154 89.4245   5
   0 -10 -24-98.7184 84.5812   5
   0 -10  24 0.34871 45.2174  10
   0 -10 -25-16.7407 81.5436   5
   0 -10  25 22.9762 44.3896  10
   0 -10  26 49.1115 42.6257  10
   0 -10 -26-44.3770 83.7411   5
   0 -10 -27 86.4913 81.4494   5
   0  10 -27 66.7704 61.4477   3
   0  10 -28 166.709 60.9041   3
   0 -10 -28 142.284 78.1014   5
   0  10 -29-8.09849 58.0673   3
   0 -10 -29-61.6500 72.0501   5
   0  10 -30-15.3236 57.5757   3
   0  11   0 14.7907 100.257   7
   0 -11   0-26.9071 76.5976   6
   0 -11   0 8.48964 48.7472   5
   0 -11  -1 69.3866 52.4092   5
   0 -11   1 109.060 74.4115   6
   0  11  -1 22.4690 57.2257   2
   0  11   1-34.3233 105.226   7
   0 -11   2 116.938 77.3710   6
   0  11  -2 85.2378 56.2132   2
   0 -11  -2-29.0101 54.1359   5
   0  11   2-60.5998 107.609   7
   0 -11  -3 458.355 68.0497   5
   0 -11  -3 616.382 87.4424   6
   0  11  -3 438.896 73.1295   2
   0 -11   3 612.150 89.9664   6
   0  11   3 473.588 118.966   7
   0 -11  -4 122.229 76.4338   6
   0  11  -4-67.8577 59.5576   2
   0 -11   4 80.9765 76.1663   6
   0 -11  -4 45.7937 57.7758   5
   0 -11  -5 91.2713 75.2253   6
   0 -11   5 101.601 80.2571   6
   0 -11  -5 89.0609 60.6551   5
   0 -11  -6 1400.86 133.982   5
   0 -11   6 1440.82 144.281   6
   0 -11  -6 1519.37 142.767   6
   0 -11  -7 81.9950 80.7263   6
   0 -11   7 36.1705 44.2284  10
   0 -11   7-30.9086 81.5995   6
   0 -11  -7-33.3461 64.4623   5
   0 -11   8 229.321 51.7235  10
   0 -11  -8 372.064 72.2434   5
   0 -11  -8 423.789 86.6066   6
   0 -11   8 381.674 87.3840   6
   0 -11  -9 70.9659 76.7245   6
   0 -11   9 22.0837 82.6140   6
   0 -11   9 9.45550 44.5322  10
   0 -11  -9-12.7435 68.6849   5
   0 -11 -10 291.387 73.6713   5
   0 -11  10 219.615 51.3136  10
   0 -11 -10 304.468 83.8200   6
   0 -11  10 303.887 77.9322   6
   0 -11  11-25.6647 72.6997   6
   0 -11 -11-8.21512 77.4358   6
   0 -11  11 41.2444 45.4431  10
   0 -11 -11-24.4167 72.4098   5
   0 -11 -12 147.659 75.7564   5
   0 -11 -12 194.570 76.1584   6
   0 -11  12 182.594 48.1086  10
   0 -11  12 136.640 68.2682   6
   0 -11  13 132.627 63.7081   6
   0 -11 -13 140.013 65.1026   6
   0 -11 -13 233.926 76.4788   5
   0 -11  13 171.682 49.0142  10
   0 -11 -14 7.33064 63.6296   6
   0 -11  14-15.8455 47.3666  10
   0 -11  14-35.7874 63.8182   6
   0 -11  15 36.1976 46.5682  10
   0 -11 -15-98.8477 60.9229   6
   0 -11 -16 101.972 61.8580   6
   0 -11  16 188.099 49.4517  10
   0 -11  17 72.4820 48.4367  10
   0 -11  18 374.531 57.7735  10
   0 -11  19 86.4587 49.0496  10
   0 -11 -19 94.3458 87.9620   5
   0 -11 -20 287.417 89.9668   5
   0 -11  20 85.3590 49.3391  10
   0 -11 -21 32.0860 90.6691   5
   0 -11  21 100.136 48.8638  10
   0  11 -21 137.068 63.8765   3
   0 -11 -22 224.422 88.7992   5
   0 -11  22 170.829 50.3219  10
   0  11 -22 206.231 67.7636   3
   0 -11  23 150.838 47.9245  10
   0  11 -23 67.4639 65.6783   3
   0 -11 -23 11.8114 86.4908   5
   0 -11  24 331.843 55.5750  10
   0 -11 -24 504.847 91.8004   5
   0 -11  25-3.01508 43.4585  10
   0 -11 -25 27.6153 84.7881   5
   0 -11 -26-67.2717 84.4622   5
   0 -11 -27 44.4474 79.7710   5
   0  11 -28 10.7238 57.2254   3
   0 -11 -28 49.6045 75.3020   5
   0  11 -29-33.4092 56.1191   3
   0 -12   0 191.608 86.8680   6
   0 -12  -1 204.959 56.3675   5
   0 -12   1 185.655 85.4387   6
   0 -12  -2 35.3078 55.7236   5
   0 -12   2 38.8458 84.0811   6
   0 -12  -3-10.8708 84.8459   6
   0 -12  -3-21.5389 57.9654   5
   0 -12   3 99.1649 86.0136   6
   0 -12  -4 68.7313 61.2343   5
   0 -12   4-6.72374 84.9647   6
   0 -12  -4-14.7245 85.8277   6
   0 -12  -5 78.5083 61.0290   5
   0 -12   5 143.860 90.4586   6
   0 -12  -5 89.8000 85.3194   6
   0 -12  -6 13.8870 87.2234   6
   0 -12   6 60.9546 89.7785   6
   0 -12  -6-47.2584 64.1750   5
   0 -12   7-37.2307 89.9529   6
   0 -12  -7 30.2140 65.5969   5
   0 -12  -7 17.8659 90.9289   6
   0 -12  -8 337.689 74.5946   5
   0 -12  -8 270.095 89.4742   6
   0 -12   8 433.276 89.3818   6
   0 -12  -9 71.6525 73.3965   5
   0 -12   9 35.3050 48.5863  10
   0 -12  -9 107.292 90.5237   6
   0 -12   9 103.039 78.9124   6
   0 -12  10 40.0761 77.4495   6
   0 -12  10 51.3158 46.9164  10
   0 -12 -10 39.7292 74.9919   5
   0 -12 -10 174.696 85.6839   6
   0 -12  11 193.127 50.6205  10
   0 -12 -11 59.3777 77.9708   6
   0 -12 -11 181.333 79.4741   5
   0 -12  11 197.098 70.7659   6
   0 -12 -12-15.1147 77.6792   5
   0 -12  12 9.48614 69.0262   6
   0 -12  12 102.063 49.8945  10
   0 -12 -12 32.9012 71.2900   6
   0 -12 -13-4.50359 80.9047   5
   0 -12 -13 59.1981 70.3207   6
   0 -12  13 144.103 68.8511   6
   0 -12  13 98.9023 50.9940  10
   0 -12  14 88.6575 67.5934   6
   0 -12 -14 10.8392 71.6580   6
   0 -12  14 47.9020 49.8639  10
   0 -12 -14 72.7743 86.0989   5
   0 -12  15 334.558 59.4476  10
   0 -12 -15 424.676 77.7928   6
   0 -12 -15 545.229 90.4888   5
   0 -12 -16 68.6208 65.0368   6
   0 -12  16 54.8134 49.8754  10
   0 -12  17 97.6877 50.3985  10
   0 -12  18 34.7309 49.0434  10
   0 -12  19 118.046 49.7889  10
   0 -12 -20 104.921 88.9942   5
   0  12 -20 269.652 64.9898   3
   0 -12  20 128.715 50.0571  10
   0 -12  21-18.4478 48.7606  10
   0  12 -21 24.5252 64.2230   3
   0 -12 -21 25.4028 88.2128   5
   0 -12  22 48.8228 47.5977  10
   0  12 -22-77.9960 65.0795   3
   0 -12 -22 79.4139 88.0390   5
   0 -12 -23 160.477 87.0211   5
   0  12 -23 51.1749 66.8051   3
   0 -12  23 56.9546 46.5809  10
   0  12 -24 69.8384 66.4185   3
   0 -12  24-41.2911 43.9961  10
   0 -12 -24-16.5021 88.9105   5
   0  12 -25 13.0451 62.0680   3
   0 -12 -25 56.5538 84.6468   5
   0 -12 -26 76.9297 81.6559   5
   0 -12 -27-15.0491 76.5711   5
   0 -13   0 18.2185 93.9667   6
   0 -13   1 998.491 124.925   6
   0 -13   2 147.867 94.6672   6
   0 -13  -3-9.57416 61.8106   5
   0 -13   3-22.4046 93.7787   6
   0 -13  -4 56.1042 62.5373   5
   0 -13   4 124.077 94.7324   6
   0 -13  -4 194.588 97.1019   6
   0 -13  -5 83.8069 65.6777   5
   0 -13   5-35.0891 94.6498   6
   0 -13  -5-7.80712 97.9192   6
   0 -13   6 42.4374 97.5057   6
   0 -13  -6 77.4478 93.7500   6
   0 -13  -6 46.6410 70.5488   5
   0 -13   7 104.005 92.1746   6
   0 -13  -7 16.0711 68.7167   5
   0 -13  -7 118.400 96.1116   6
   0 -13  -8 126.268 88.9030   6
   0 -13  -8 29.6790 70.8363   5
   0 -13   8 61.7036 83.6550   6
   0 -13  -9-51.0470 74.1883   5
   0 -13  -9 50.4264 89.7545   6
   0 -13   9 12.2359 79.9659   6
   0 -13 -10 32.6817 75.0328   5
   0 -13  10-2.29390 72.6232   6
   0 -13 -10-1.23731 84.2828   6
   0 -13 -11 22.2559 78.5516   5
   0 -13  11-2.23089 75.5351   6
   0 -13 -11 73.8139 75.5535   6
   0 -13 -12 138.280 81.7131   5
   0 -13 -12 19.1223 76.8590   6
   0 -13  12 103.691 74.2137   6
   0 -13 -13-6.87586 81.1892   5
   0 -13 -13 66.7319 76.3118   6
   0 -13  13 139.333 75.1248   6
   0 -13  13 23.8221 52.4070  10
   0 -13 -14 261.737 86.8328   5
   0 -13  14 170.597 76.2885   6
   0 -13  14 166.598 53.0850  10
   0 -13 -14 245.507 80.1077   6
   0 -13 -15 1.46291 84.5836   5
   0 -13 -15 11.8500 72.0712   6
   0 -13  15 70.9673 51.4879  10
   0 -13 -16 17.9642 64.8658   6
   0 -13  16 20.0006 50.0352  10
   0 -13 -16 23.7904 86.6596   5
   0 -13  17 137.095 51.9863  10
   0 -13 -17 139.550 86.1052   5
   0 -13  18 49.3255 49.6839  10
   0  13 -19 146.859 60.6789   3
   0 -13  19-5.28007 48.9202  10
   0  13 -20 237.762 65.2864   3
   0 -13  20 212.371 51.6674  10
   0 -13  21 47.8326 47.8567  10
   0  13 -21 6.91151 64.0984   3
   0  13 -22 273.487 68.3550   3
   0 -13  22 228.478 50.0521  10
   0 -13 -22 119.703 91.9153   5
   0  13 -23-74.1463 65.2926   3
   0 -13 -23-42.0253 85.0257   5
   0  13 -24-45.8836 62.7145   3
   0 -13 -24 163.060 83.7082   5
   0 -13 -25 21.4113 81.5358   5
   0  13 -25-27.1163 58.2936   3
   0 -13 -26-46.5175 80.4497   5
   0  13 -26 35.9688 56.5709   3
   0  13 -27 61.2640 54.6284   3
   0 -14   0 272.748 105.969   6
   0 -14   1 197.800 103.434   6
   0 -14   2 209.472 102.533   6
   0 -14   3-6.09385 98.9026   6
   0 -14  -4-40.1596 98.9583   6
   0 -14   4 68.1265 93.6277   6
   0 -14   5 13.7161 94.8863   6
   0 -14  -5 24.5263 69.9856   5
   0 -14  -5 128.747 97.1845   6
   0 -14   6 186.923 91.2458   6
   0 -14  -6 283.060 100.009   6
   0 -14  -6 240.858 73.6141   5
   0 -14  -7-53.2231 94.8078   6
   0 -14  -7 1.52187 71.8010   5
   0 -14   7-0.67978 85.7158   6
   0 -14   8 82.6075 84.7243   6
   0 -14  -8 72.0919 76.4225   5
   0 -14  -8 193.433 90.7902   6
   0 -14   9 326.865 80.8479   6
   0 -14  -9 265.882 83.7893   5
   0 -14  -9 158.348 89.2680   6
   0 -14 -10 373.880 88.0832   5
   0 -14 -10 282.366 87.1558   6
   0 -14  10 345.447 83.9377   6
   0 -14  11 466.012 87.2477   6
   0 -14 -11 444.128 91.0985   5
   0 -14 -11 314.873 90.5602   6
   0 -14  12 22.3450 81.2547   6
   0 -14 -12 12.0648 81.0684   6
   0 -14 -12 84.4537 85.3455   5
   0 -14 -13 100.974 89.2670   5
   0 -14  13 89.7558 81.0738   6
   0 -14 -13 143.120 83.4784   6
   0 -14 -14-18.1376 81.3699   6
   0 -14  14-13.3148 76.4565   6
   0 -14 -14 11.0061 87.6843   5
   0 -14 -15 161.454 76.2723   6
   0 -14 -15 99.7701 90.5985   5
   0 -14 -16-29.1991 90.1186   5
   0 -14 -17 39.1818 88.8757   5
   0  14 -18-29.6448 58.7845   3
   0 -14 -18 19.7618 88.1465   5
   0 -14 -19 96.4267 88.5620   5
   0  14 -19 114.688 62.4603   3
   0  14 -20 49.4934 62.3061   3
   0  14 -21 80.8815 62.4037   3
   0  14 -22-7.63742 62.5500   3
   0  14 -23 57.0688 60.6309   3
   0 -14 -24 39.9425 80.6921   5
   0  14 -24-133.736 57.6061   3
   0  14 -25 170.190 56.6893   3
   0 -15   0 83.4058 100.600   6
   0 -15   1 361.344 100.592   6
   0 -15   2 120.600 98.6167   6
   0 -15   3 845.777 120.826   6
   0 -15  -4 51.7550 98.6649   6
   0 -15   4 21.3197 96.9912   6
   0 -15   5 482.166 99.0921   6
   0 -15  -5 438.793 101.678   6
   0 -15   6 175.553 90.7650   6
   0 -15  -6 129.268 92.8821   6
   0 -15   7-20.9023 87.4483   6
   0 -15  -7 106.518 83.0443   6
   0 -15  -8 147.332 84.7537   6
   0 -15  -8 25.3662 77.3082   5
   0 -15   8 59.7609 81.4070   6
   0 -15  -9 112.428 90.1487   6
   0 -15  -9 136.282 80.4917   5
   0 -15   9 22.7654 87.3414   6
   0 -15  10 107.867 85.6761   6
   0 -15 -10-89.0003 82.9348   5
   0 -15 -10-44.8209 85.0720   6
   0 -15 -11 38.4409 85.4436   6
   0 -15  11 98.2212 86.1076   6
   0 -15 -11 48.0031 83.6405   5
   0 -15  12 128.594 84.9882   6
   0 -15 -12 149.247 90.3523   6
   0 -15 -12 36.5055 83.7115   5
   0 -15 -13-67.0451 85.4498   6
   0 -15  13 17.8078 77.6440   6
   0 -15 -13 46.7882 85.0230   5
   0 -15 -14-10.7385 81.0499   6
   0 -15  14 66.3057 75.5784   6
   0 -15 -14 108.390 84.6262   5
   0 -15 -15 84.3361 76.4242   6
   0 -15 -15-82.3489 84.6984   5
   0 -15 -16-15.9596 85.9574   5
   0  15 -17-27.8044 57.3861   3
   0 -15 -17 4.51454 87.2504   5
   0 -15 -18 53.4534 87.6877   5
   0  15 -18-33.7427 59.1773   3
   0  15 -19-156.411 61.3519   3
   0 -15 -19 17.6241 87.8373   5
   0  15 -20-37.8637 59.5945   3
   0 -15 -20-52.6562 84.5293   5
   0  15 -21 53.4180 60.5553   3
   0 -15 -21 173.958 86.1756   5
   0  15 -22-51.4038 57.9613   3
   0  15 -23-10.2663 54.2740   3
   0 -16   0 69.4933 89.8267   6
   0 -16   1 1.46956 94.6507   6
   0 -16   2 205.350 90.3551   6
   0 -16  -3 157.627 90.5217   6
   0 -16   3 47.1376 93.5103   6
   0 -16   4 87.1357 93.8915   6
   0 -16  -4-36.5417 93.3217   6
   0 -16  -5 291.049 95.0109   6
   0 -16   5 153.706 90.6311   6
   0 -16   6 88.7195 92.3029   6
   0 -16  -6-72.5976 94.3261   6
   0 -16   7 177.181 91.2204   6
   0 -16  -7 127.053 90.2301   6
   0 -16   8-1.43864 87.4091   6
   0 -16  -8 17.1049 88.9453   6
   0 -16  -9 74.7346 92.4115   6
   0 -16   9 119.896 92.4836   6
   0 -16  10 145.769 92.1597   6
   0 -16 -10 78.1325 92.1211   6
   0 -16  11 106.750 86.9443   6
   0 -16 -11 1.47700 91.7904   6
   0 -16 -12 154.070 88.1476   6
   0 -16  12 70.7209 80.1418   6
   0 -16 -13 9.68210 79.0084   6
   0 -16  13 19.5859 77.9138   6
   0 -16 -14 231.248 81.9567   6
   0  16 -15 1.45478 53.9047   3
   0  16 -16-0.73662 55.1260   3
   0  16 -17-34.9739 57.8404   3
   0  16 -18-45.1978 57.5262   3
   0  16 -19 71.6673 58.8419   3
   0  16 -20-72.4586 56.7198   3
   0  16 -21 66.1852 53.9772   3
   0 -17   0 62.1306 98.8116   6
   0 -17   1 58.0595 97.2984   6
   0 -17   2 127.774 95.8547   6
   0 -17   3 49.1920 90.2747   6
   0 -17  -3 110.671 98.3829   6
   0 -17   4 197.743 92.9849   6
   0 -17  -4 137.714 95.8272   6
   0 -17   5-80.2761 97.8907   6
   0 -17  -5-18.0754 98.4294   6
   0 -17   6 246.103 93.9639   6
   0 -17  -6 221.266 101.216   6
   0 -17   7-0.77785 92.4562   6
   0 -17  -7 174.907 99.3379   6
   0 -17   8 201.166 93.3342   6
   0 -17  -8 152.377 100.303   6
   0 -17  -9 142.970 96.9492   6
   0 -17   9 113.878 89.6510   6
   0 -17 -10 12.5797 90.6440   6
   0 -17  10 11.0467 85.3268   6
   0 -17 -11-13.8724 85.6466   6
   0 -17  11 89.6253 81.3284   6
   0  17 -12 28.8199 49.5640   3
   0 -17  12-68.6606 80.6163   6
   0 -17 -12 34.8857 83.9869   6
   0 -17 -13 101.909 81.4686   6
   0  17 -13-25.9412 49.8846   3
   0  17 -14-68.8054 52.4655   3
   0 -17 -14-59.4461 73.8517   6
   0  17 -15 59.1610 53.3794   3
   0  17 -16-14.3384 53.4909   3
   0  17 -17 7.07692 53.9923   3
   0  17 -18 60.4882 54.8460   3
   0 -18   0-38.2282 101.653   6
   0 -18   1 215.420 105.415   6
   0 -18   2 5.77370 94.9315   6
   0 -18   3-50.1708 99.1128   6
   0 -18  -3 58.1891 97.8219   6
   0 -18   4 85.3821 95.6375   6
   0 -18  -4 78.9792 97.6597   6
   0 -18   5 91.2484 95.3657   6
   0 -18  -5-6.53168 95.8339   6
   0 -18   6 65.5497 91.4937   6
   0 -18  -6-24.5687 99.3025   6
   0 -18   7-25.9457 89.9736   6
   0 -18  -7-27.9472 93.2067   6
   0 -18  -8 6.80813 90.4818   6
   0 -18   8 33.6088 84.6334   6
   0 -18  -9-58.5578 87.7858   6
   0 -18   9-1.35672 83.6367   6
   0 -18  10-3.96653 82.4496   6
   0 -18 -10 23.4994 83.4709   6
   0 -18 -11 51.9211 85.0374   6
   0 -18  11 79.1654 77.6930   6
   0 -18 -12-108.991 80.9900   6
   0 -18  12 86.3819 69.3797   6
   0 -18 -13 19.6554 71.7914   6
   0 -19   0 188.808 100.749   6
   0 -19   1 11.6112 95.7528   6
   0 -19   2 151.200 94.5410   6
   0 -19   3-39.7269 91.4890   6
   0 -19  -3-22.0836 95.1158   6
   0 -19  -4-60.8021 91.2926   6
   0 -19   4 61.5546 88.1341   6
   0 -19   5-129.970 88.4917   6
   0 -19  -5-143.510 91.2373   6
   0 -19   6-18.7482 86.2126   6
   0 -19  -6 52.3380 87.2749   6
   0 -19  -7 88.2806 88.8119   6
   0 -19   7 31.4627 86.4884   6
   0 -19   8 76.6373 83.1106   6
   0 -19  -8 77.3492 87.6989   6
   0 -19   9-147.799 79.6766   6
   0 -19  -9 77.5015 84.3313   6
   0 -19  10-4.47102 71.2885   6
   0 -19 -10-52.8342 81.8866   6
   0 -20   0 163.505 90.5777   6
   0 -20   1-0.69852 87.8413   6
   0 -20   2-42.1451 87.1236   6
   0 -20  -3 9.73902 87.9806   6
   0 -20   3 15.0289 85.6601   6
   0 -20   4 37.9048 83.0124   6
   0 -20  -4-46.2026 85.3452   6
   0 -20   5-25.8725 82.1958   6
   0 -20  -5-167.552 86.1031   6
   0 -20  -6 109.539 83.6706   6
  -1   0   0 48.1301 20.9137   7
   1   0   1 122186. 9821.82   1
   1   0   2 4103.52 330.692   1
   1   0   3 19.4524 23.7547   2
   1   0   4 2365.17 192.832   2
   1   0   5-11.3272 34.8735   2
  -1   0  -5-28.9125 37.8467   2
  -1   0  -6 8736.25 656.462   2
   1   0   6 7625.73 656.079   2
  -1   0  -7 3794.26 308.856   2
   1   0   7 3757.99 308.575   2
   1   0   8 36223.4 2913.78   2
   1   0  -8 35423.5 2912.92   3
  -1   0   8 38719.8 2914.24   2
  -1   0   9 541.920 83.2164   2
   1   0  -9 580.782 62.4995   3
   1   0   9 743.623 74.5423   2
   1   0 -10 8740.68 710.435   3
   1   0  10 8247.08 712.246   2
  -1   0  10 10113.3 714.715   2
  -1   0  11 9190.98 656.867   2
   1   0 -11 7507.48 653.067   3
   1   0  11 8781.58 655.657   2
   1   0 -12-26.6054 38.5118   3
  -1   0  12 6.75837 62.8902   2
   1   0  13 2180.74 156.761   2
  -1   0  13 2099.47 158.540   2
   1   0 -14-1.74686 39.9064   3
  -1   0 -14 27.2937 36.9537   3
  -1   0  14 61.8927 67.2236   2
   1   0  14 44.0531 59.2174   2
  -1   0 -15 68.5112 40.6697   3
  -1   0  15 14.6395 70.3782   2
   1   0  15 39.9826 62.2888   2
   1   0 -15 5.22036 40.4730   3
   1   0 -15 35.7973 43.7997   5
   1   0 -16 26.4680 42.4333   3
  -1   0 -16 28.4886 41.7506   3
   1   0 -16-33.5324 43.1257   5
   1   0  16-81.3576 65.2675   2
   1   0  17 806.179 95.9537   2
  -1   0 -17 872.654 82.2031   3
   1   0 -17 670.786 81.3764   3
   1   0 -17 979.832 79.8866   5
  -1   0 -18 530.058 69.9747   3
   1   0 -18 565.065 70.0574   3
  -1   0 -19 142.121 46.3319   3
   1   0 -19 190.428 48.3260   3
   1   0 -19 146.050 43.7904   5
   1   0 -20 712.946 67.8535   5
  -1   0 -20 544.852 69.7931   3
   1   0 -20 664.349 72.0913   3
  -1   0 -21-52.6678 47.0029   3
   1   0 -21-2.95926 52.6449   3
   1   0 -22 38.3292 54.5385   3
  -1   0 -22 8.55052 49.6956   3
   1   0 -23-17.3554 53.5512   3
  -1   0 -23 32.3362 51.6211   3
  -1   0 -24 196.334 57.9936   3
   1   0 -24 266.623 59.3390   3
   1   0 -25-30.0759 57.7801   3
  -1   0 -25 31.7761 51.2149   3
   1   0 -26 273.056 63.1235   3
  -1   0 -26 293.121 57.3425   3
  -1   0 -27 275.506 56.8264   3
   1   0 -27 299.838 66.0058   3
   1   0 -28 45.7913 64.2101   3
   1   1 -34 0.31430 50.4826   8
   1   1 -33 35.9054 52.3133   8
   1   1 -32 81.2228 51.7452   8
   1   1 -30 31.2126 63.2982   3
   1   1 -29 46.0595 63.5162   3
   1   1 -28 287.948 64.4656   3
   1   1 -27 198.039 61.0157   3
   1   1 -26 458.274 71.5115   3
  -1  -1 -25 1672.55 148.834   3
   1   1 -25 1827.95 151.981   3
  -1  -1 -24 1070.74 110.489   5
  -1  -1 -24 1180.97 105.459   3
   1   1 -24 1223.12 110.922   3
   1   1 -23 1114.64 108.429   3
  -1  -1 -23 1051.74 101.123   3
  -1  -1 -23 1257.33 110.576   5
  -1  -1 -22 312.853 53.0704   3
   1   1 -22 244.699 58.5070   3
  -1  -1 -21 431.855 58.8969   3
   1   1 -21 448.454 62.5277   3
   1   1 -20 254.616 50.1346   3
  -1  -1 -20 94.8323 45.8446   3
  -1  -1 -19 198.754 44.1758   3
   1   1 -19 120.013 49.6234   3
  -1  -1 -18 707.158 82.9678   3
   1   1 -18 1126.64 85.4449   3
  -1   1  17 1653.68 125.446   2
  -1  -1 -17 1126.87 108.470   3
   1  -1  17 1690.64 126.156   2
   1   1 -17 1060.99 110.671   3
  -1  -1 -16 758.150 86.0258   3
  -1   1  16 1087.74 104.490   2
   1  -1  16 1073.08 104.389   2
   1   1 -16 1099.45 84.9820   5
   1   1 -16 853.455 88.9333   3
   1  -1  15 1178.62 127.219   2
  -1  -1 -15 1041.94 114.805   3
   1   1 -15 1507.72 113.824   5
   1   1 -15 1593.09 116.987   3
  -1   1  15 1186.39 126.617   2
   1   1 -14 47.9926 44.0208   3
   1   1 -14 86.2178 37.8532   5
  -1   1  14 15.9590 66.9214   2
   1  -1  14 68.2624 63.6945   2
  -1  -1 -14 82.6516 39.0434   3
  -1  -1 -13 1140.29 107.501   3
   1   1 -13 1381.67 109.376   3
   1  -1  13 1221.16 119.406   2
  -1   1  13 1320.57 122.345   2
  -1   1  12 168.954 75.9404   2
   1   1 -12 229.273 41.8243   3
   1  -1  12 60.9546 62.8833   2
  -1  -1 -12 169.110 37.0341   3
  -1   1  11 3677.40 301.626   2
   1  -1  11 3761.40 300.930   2
  -1  -1 -11 3439.90 295.418   3
   1   1 -11 3882.65 296.190   3
   1  -1  10 20167.0 1236.69   2
   1   1 -10 13475.1 1234.72   3
   1  -1   9 1215.50 93.1080   2
   1   1  -9 783.220 79.9763   3
   1  -1   8 33749.0 2714.72   2
   1  -1   7 3742.83 306.812   2
   1  -1   6 2313.51 193.144   2
   1  -1   5 458.622 53.7527   2
   1  -1   3 3658.36 296.545   1
   1  -1   2 12119.6 975.138   1
   1  -1   1 7435.44 598.959   1
  -1  -1   0 22382.0 1614.55   7
   1   1   0 17855.3 1614.50   7
  -1  -1   1 10423.8 839.660   7
   1   1   3 3561.78 287.225   2
   1   1   4 3277.75 265.049   2
   1   1   5 760.041 69.4273   2
   1   1   6 1536.71 129.822   2
   1   1   7 3584.25 297.536   2
  -1  -1   7 3756.97 300.187   2
   1  -1  -8 31835.3 2659.24   3
  -1   1  -8 40694.9 2661.62   2
   1   1   8 32055.2 2660.07   2
  -1  -1   8 33891.0 2660.72   2
  -1  -1   9 975.816 104.917   2
   1  -1  -9 1117.70 94.7350   3
  -1   1  -9 1262.84 108.257   2
   1   1   9 989.642 102.004   2
   1  -1 -10 16675.3 1530.13   3
   1   1  10 20022.2 1531.55   2
  -1   1 -10 21129.5 1532.39   2
  -1  -1  10 20296.3 1532.17   2
  -1   1 -10 20890.2 1530.66   9
   1   1  11 3367.64 294.389   2
  -1  -1  11 3692.20 297.013   2
   1  -1 -11 3662.42 291.390   3
   1  -1 -12 137.231 38.1475   3
   1   1  12 159.276 54.4816   2
  -1  -1  12 160.416 67.7836   2
   1  -1 -13 1024.21 100.318   3
  -1  -1  13 1126.32 114.651   2
   1   1  13 1392.84 110.023   2
   1  -1 -14 81.7858 39.6560   3
  -1  -1  14 214.243 69.5939   2
   1   1  14 126.012 60.8951   2
   1   1  15 1387.22 114.905   2
  -1  -1  15 1364.04 118.279   2
   1   1  16 1082.53 98.5429   2
   1  -1 -16 1150.63 89.8180   5
  -1  -1  16 1176.13 106.661   2
   1  -1 -16 1034.36 87.7395   3
   1   1  17 1488.50 128.602   2
   1  -1 -17 1559.53 120.104   5
   1  -1 -17 1442.28 119.666   3
  -1   1 -18 977.002 98.5422   3
   1  -1 -18 1114.74 97.5772   5
   1  -1 -18 1090.01 99.1412   3
   1  -1 -19 334.859 51.5148   5
   1  -1 -19 221.833 52.7436   3
  -1   1 -19 286.078 55.0904   3
   1  -1 -20 171.081 47.4859   5
   1  -1 -20 92.9110 47.1599   3
  -1   1 -20 169.381 51.0068   3
   1  -1 -21 492.422 59.9883   5
   1  -1 -21 520.601 60.7752   3
   1  -1 -22 375.464 57.0791   3
  -1   1 -22 250.426 57.0081   3
   1  -1 -22 327.074 56.3678   5
  -1   1 -23 1045.17 101.828   3
   1  -1 -23 1064.48 100.650   3
  -1   1 -24 1245.33 114.047   3
   1  -1 -24 1211.88 113.771   3
  -1   1 -25 1983.17 172.291   3
   1  -1 -25 2017.99 172.559   3
  -1   1 -26 351.311 67.0368   3
   1  -1 -26 463.463 71.4422   3
  -1   1 -27 198.146 56.9021   3
  -1   1 -28 296.061 60.2964   3
  -1   1 -28 258.360 56.3555   8
  -1   1 -29 65.9549 53.4643   3
  -1   1 -29 161.488 52.7551   8
  -1   1 -30 104.875 52.9494   8
  -1   1 -31 480.739 67.3272   8
  -1   1 -32 22.7253 52.1091   8
  -1   1 -33 49.2000 50.6062   8
  -1   1 -34-3.98929 49.2787   8
  -1  -2 -34 3.30521 49.0295   8
   1   2 -34 105.593 49.6958   8
   1   2 -33 56.3451 51.2796   8
  -1  -2 -33 112.034 50.1815   8
   1   2 -32-12.8623 51.8313   8
  -1  -2 -32 56.5674 50.7304   8
   1   2 -31 36.7423 52.5293   8
   1   2 -31 127.267 63.9650   3
  -1  -2 -31 100.700 52.9380   8
   1   2 -30 97.0346 62.0551   3
  -1  -2 -30 87.7516 52.6034   8
   1   2 -29-50.0697 59.4908   3
  -1  -2 -29 43.7128 53.4963   8
  -1  -2 -28 43.7471 48.2283   8
   1   2 -28 75.1822 60.9863   3
  -1  -2 -27-32.1128 49.7649   8
   1   2 -27 21.2783 58.4451   3
   1   2 -26 844.602 93.4880   3
   1   2 -25 791.538 86.8921   3
  -1  -2 -25 680.554 86.6342   5
  -1  -2 -24 435.593 71.7913   5
   1   2 -24 394.178 67.2295   3
  -1  -2 -23 327.332 69.3699   5
   1   2 -23 183.974 59.7512   3
  -1  -2 -23 267.285 48.2064   3
  -1  -2 -22 11.8657 41.9332   3
   1   2 -22 60.0927 52.3216   3
  -1  -2 -21 374.278 50.9185   3
   1   2 -21 356.675 58.5777   3
  -1  -2 -20 225.817 42.7579   3
   1   2 -20 171.221 50.4333   3
  -1  -2 -19 56.6807 39.1917   3
   1   2 -19 48.9802 49.1583   3
  -1  -2 -18 1208.91 114.418   3
   1   2 -18 1504.14 118.797   3
  -1  -2 -17 458.440 55.6439   3
  -1   2  17 582.543 79.6916   2
   1   2 -17 465.934 61.2337   3
   1  -2  16 1801.90 142.937   2
   1   2 -16 1379.21 130.166   3
  -1  -2 -16 1389.22 126.645   3
  -1   2  16 1797.01 140.113   2
   1   2 -15 2590.17 176.292   3
   1  -2  15 2348.34 184.898   2
  -1   2  15 2311.69 186.452   2
   1  -2  14 1604.60 116.594   2
  -1  -2 -14 1240.27 99.1859   3
  -1   2  14 2189.08 131.679   2
  -1  -2 -13 644.384 65.7722   3
  -1   2  13 734.373 86.1045   2
   1  -2  13 672.696 88.2913   2
   1   2 -13 770.357 69.2817   3
   1  -2  12 221.335 64.5069   2
  -1   2  12 194.061 62.8295   2
  -1  -2 -12 97.5359 33.1110   3
  -1  -2 -11 508.361 50.2411   3
   1  -2  11 426.568 75.0994   2
   1  -2  10 4792.39 391.842   2
   1  -2   9 2477.48 208.707   2
   1  -2   8 2457.61 208.203   2
   1   2  -5 1271.94 112.136   2
   1   2  -4 11490.2 950.922   2
   1  -2   4 12298.3 951.640   1
   1  -2   3 13732.1 1162.99   1
   1   2  -3 15150.0 1162.96   2
   1   2  -2 8201.43 626.229   2
   1  -2   2 7392.21 626.133   7
   1   2  -1 2128.94 176.237   2
   1   2  -1 2399.86 183.874   7
  -1  -2   0 4967.50 402.944   1
   1   2   0 4982.41 402.839   2
   1   2   0 5520.45 407.061   7
  -1  -2   1 2444.55 178.868   2
  -1   2  -1 2020.18 181.803   1
  -1   2  -1 2017.98 178.990   7
  -1   2  -2 8419.07 694.360   1
  -1  -2   2 8745.66 693.755   2
   1   2   6 10782.0 868.173   2
   1   2   7 14936.0 1203.03   2
   1   2   8 2384.96 197.920   2
   1  -2  -9 1747.10 164.085   3
   1   2   9 2514.06 168.345   2
   1   2  10 4208.78 325.638   2
   1  -2 -10 3889.95 323.630   3
   1  -2 -11 332.923 47.6072   3
  -1  -2  11 378.505 71.9796   2
  -1   2 -11 247.475 71.0261   2
  -1  -2  12 131.222 68.6057   2
   1   2  12 180.855 55.3941   2
   1  -2 -12 122.461 35.9863   3
  -1  -2  13 743.559 86.5828   2
   1   2  13 718.760 75.2548   2
   1  -2 -13 559.869 62.9218   3
  -1  -2  14 1750.72 132.346   2
   1   2  14 1651.57 123.075   2
  -1  -2  15 2400.44 173.095   2
   1  -2 -15 2344.14 162.032   5
   1   2  15 2131.69 165.088   2
  -1  -2  16 1877.25 167.169   2
   1  -2 -16 2014.54 156.543   5
   1   2  16 1731.75 160.716   2
   1  -2 -16 1728.24 153.784   3
   1  -2 -17 540.956 67.1599   5
   1  -2 -17 555.633 63.1665   3
   1   2  17 576.672 78.2326   2
   1  -2 -18 1537.36 114.995   5
   1  -2 -18 1313.33 113.374   3
   1   2  18 1357.86 121.931   2
  -1   2 -19 49.3951 48.9449   3
   1  -2 -19 46.2119 44.3398   3
   1  -2 -19 4.99726 49.1507   5
   1  -2 -20 318.208 52.6325   3
   1  -2 -20 327.689 54.6240   5
  -1   2 -21 315.163 64.6984   3
   1  -2 -21 437.739 61.3004   3
   1  -2 -22-6.78075 53.4327   5
  -1   2 -22-11.3265 54.3802   3
   1  -2 -22-9.12114 54.8478   3
  -1   2 -23 194.702 57.6451   3
   1  -2 -23 234.401 60.7878   3
   1  -2 -23 275.143 58.4888   5
  -1   2 -24 390.460 66.8465   3
   1  -2 -24 447.917 67.9231   5
  -1   2 -25 785.364 86.1879   3
  -1   2 -26 870.341 91.5183   3
  -1   2 -27 63.3656 62.9248   3
  -1   2 -27 70.2037 50.1115   8
  -1   2 -28 81.6133 50.9600   8
  -1   2 -28 41.8576 58.2592   3
  -1   2 -29 2.00480 52.5145   8
  -1   2 -29 73.4053 55.6476   3
  -1   2 -30 102.576 52.4372   8
  -1   2 -30 140.250 55.8321   3
  -1   2 -31 26.4277 51.9405   8
   1  -2 -31 11.1786 50.4866   8
   1  -2 -32 97.0407 51.3493   8
  -1   2 -32 70.0946 50.6724   8
   1  -2 -33-14.6374 51.9040   8
  -1   2 -33 36.1569 50.9398   8
  -1   2 -34 11.9695 48.6440   8
   1  -2 -34 62.4106 50.3580   8
   1   3 -34-12.7059 47.5082   8
  -1  -3 -34-8.74255 48.1836   8
  -1  -3 -33 57.1942 51.2800   8
   1   3 -33 203.995 52.4677   8
   1   3 -32 143.656 53.1858   8
   1   3 -32 189.766 62.4338   3
  -1  -3 -32 62.3331 51.8903   8
   1   3 -31-12.3958 51.5789   8
  -1  -3 -31-10.2055 51.7061   8
   1   3 -31 22.5765 60.0838   3
  -1  -3 -30 296.930 56.3384   8
   1   3 -30 218.637 62.8232   3
  -1  -3 -29 124.765 53.7360   8
   1   3 -29 128.005 61.3141   3
   1   3 -28 362.593 67.6036   3
  -1  -3 -28 438.712 59.8017   8
  -1  -3 -27 515.075 60.4113   8
   1   3 -27 307.025 72.7223   3
  -1  -3 -27 334.615 74.9135   5
  -1  -3 -26 143.320 65.8884   5
   1   3 -26 136.385 65.4801   3
   1   3 -25 148.163 61.2645   3
  -1  -3 -25 93.9291 64.9294   5
   1   3 -24 285.254 63.2854   3
  -1  -3 -24 430.810 73.0888   5
  -1  -3 -23 133.695 68.4035   5
   1   3 -23 155.308 55.0656   3
   1   3 -22 80.9638 53.5993   3
   1   3 -21 136.218 53.2550   3
  -1  -3 -20 437.288 56.1050   3
   1   3 -20 531.927 66.1481   3
   1   3 -19 591.038 66.6462   3
  -1  -3 -19 482.536 56.3383   3
  -1  -3 -18 170.923 37.6960   3
   1   3 -18 204.344 50.0154   3
  -1  -3 -17 536.258 59.6713   3
   1   3 -17 594.733 66.7823   3
   1   3 -16 1003.28 95.4809   3
  -1  -3 -16 965.017 89.7624   3
   1   3 -15 523.440 62.1472   3
  -1  -3 -15 496.255 54.6447   3
  -1   3  14 1160.89 99.9933   2
  -1  -3 -14 892.272 83.0016   3
  -1  -3 -13 540.286 53.9688   3
  -1  -3 -12 23.8552 29.4188   3
   1   3  -7 761.567 82.4313   2
   1   3  -6 79.9585 61.1660   2
   1   3  -5 77466.1 6228.05   2
   1   3  -4 21909.4 1762.37   2
   1   3  -3 20331.0 1640.07   2
   1  -3   3 20470.5 1640.49   7
   1   3  -2 7389.18 595.355   2
   1   3  -1 5570.97 483.289   7
   1   3  -1 6019.31 478.714   2
  -1  -3   0 22534.2 1868.46   1
  -1   3   0 24507.8 1869.58   1
   1   3   0 23835.9 1870.47   7
  -1   3  -1 6289.11 531.666   7
  -1   3  -1 6665.70 532.555   1
   1   3   1 6422.11 530.044   1
  -1  -3   1 7093.33 530.942   1
   1   3   2 8499.51 692.264   1
  -1   3  -2 8877.57 693.927   1
  -1  -3   3 22169.1 1786.33   7
  -1  -3   3 22175.8 1783.71   2
  -1  -3   4 24390.8 1903.01   2
  -1   3  -4 22842.9 1903.17   2
   1  -3  -5 74850.4 6205.25   5
  -1   3  -5 80271.2 6206.06   2
  -1  -3   5 79351.9 6205.95   2
  -1  -3   6-34.0791 59.0805   2
  -1   3  -6 75.7474 60.7765   2
  -1   3  -7 530.622 75.1741   2
   1   3   8 2334.88 193.014   2
   1   3   9 4970.10 403.104   2
   1  -3 -10 115.624 39.6173   3
   1   3  10 175.677 53.4550   2
   1   3  11 133.449 52.3546   2
   1  -3 -11 239.510 42.5722   3
   1   3  12 70.5298 46.1275   2
   1  -3 -12-3.37935 40.0247   3
   1  -3 -13 885.277 78.4408   3
   1   3  13 722.476 85.2254   2
   1  -3 -14 1399.33 120.926   5
   1   3  14 1330.38 122.970   2
   1  -3 -14 1299.91 116.615   3
  -1  -3  15 553.322 94.6336   2
   1  -3 -15 697.805 77.9004   5
   1   3  15 610.963 80.0800   2
   1  -3 -15 757.345 71.2534   3
   1   3  16 1068.47 117.759   2
   1  -3 -16 1382.58 116.564   5
   1  -3 -16 1318.09 112.811   3
   1   3  17 794.878 93.7575   2
   1  -3 -17 925.584 86.5264   3
   1  -3 -17 950.235 89.1896   5
   1  -3 -18 248.471 55.7620   5
   1   3  18 192.954 64.1095   2
   1  -3 -18 197.804 51.0633   3
   1  -3 -19 491.970 67.3342   3
   1  -3 -19 652.072 70.5661   5
  -1   3 -20 482.688 66.1754   3
   1  -3 -20 562.808 68.7750   5
  -1   3 -21 63.6949 54.6798   3
   1  -3 -21 161.770 56.0965   5
  -1   3 -22-24.1911 58.1123   3
   1  -3 -22 41.2255 56.8155   5
  -1   3 -23 187.331 61.2803   3
   1  -3 -23 163.025 62.1316   5
  -1   3 -24 362.262 65.3168   3
   1  -3 -24 392.162 69.0895   5
   1  -3 -25 122.256 62.9517   5
  -1   3 -25 102.357 59.2396   3
  -1   3 -26 145.647 60.6448   3
  -1   3 -27 473.035 60.1370   8
  -1   3 -27 311.069 68.9692   3
  -1   3 -28 242.721 68.7725   3
  -1   3 -28 374.409 58.3574   8
  -1   3 -29 48.2080 51.8177   8
  -1   3 -29-21.2970 59.8554   3
  -1   3 -30 201.584 56.2368   8
  -1   3 -30 305.947 60.4655   3
  -1   3 -31-27.2929 52.3102   8
  -1   3 -31 72.5593 54.0760   3
   1  -3 -31 31.4220 50.4948   8
   1  -3 -32 158.118 52.0073   8
  -1   3 -32 87.1494 51.3440   8
  -1   3 -33 150.917 52.6222   8
   1  -3 -33 215.671 54.5434   8
   1  -3 -34-7.74864 48.9100   8
  -1   3 -34-28.9594 47.3344   8
   1   4 -33-81.2943 58.7589   3
  -1  -4 -33-10.1420 47.5701   8
   1   4 -33 6.12429 49.2537   8
   1   4 -32 213.457 53.9867   8
   1   4 -32 320.257 62.0450   3
   1   4 -31 100.870 51.1377   8
  -1  -4 -31 27.4460 50.6600   8
   1   4 -31 90.2104 58.6805   3
   1   4 -30 61.6410 49.7539   8
  -1  -4 -30 8.86087 50.8699   8
   1   4 -30 40.2139 59.1625   3
   1   4 -29 107.232 59.1448   3
  -1  -4 -29 105.480 52.2598   8
   1   4 -28 366.700 72.9661   3
  -1  -4 -28 332.679 78.5979   5
  -1  -4 -28 450.980 60.3290   8
   1   4 -27 261.671 72.4931   3
  -1  -4 -27 372.072 58.4441   8
  -1  -4 -27 405.598 76.2251   5
   1   4 -26 100.590 63.3947   3
  -1  -4 -26 148.441 50.7204   8
  -1  -4 -26 260.458 70.4902   5
  -1  -4 -25 522.247 77.9867   5
   1   4 -25 377.082 71.0021   3
   1   4 -24 115.926 58.8936   3
  -1  -4 -24 98.0863 70.3573   5
  -1  -4 -23-23.7687 69.2615   5
   1   4 -23 65.6616 54.3944   3
  -1  -4 -22 191.709 73.1919   5
   1   4 -22 150.648 57.0997   3
   1   4 -21 204.588 60.3334   3
   1   4 -20 300.678 61.8191   3
   1   4 -19 940.008 93.3423   3
   1   4 -18 1626.25 141.481   3
   1   4 -17 311.897 54.3000   3
  -1   4  16 2324.96 203.042   2
  -1   4  15 428.966 72.6781   2
   1   4  -9 289.153 62.2316   2
  -1  -4  -8 289.385 49.0376   6
   1   4  -8 330.631 61.2937   2
   1   4  -7 3866.42 294.741   2
  -1  -4  -7 3404.50 290.476   6
   1   4  -6 2073.42 181.164   2
  -1  -4  -6 2200.39 180.049   6
   1  -4   5 6132.92 531.413   7
   1   4  -5 6191.32 529.037   2
  -1  -4  -5 7106.31 529.027   6
   1  -4   4 9645.29 770.820   7
   1   4  -4 9468.11 769.686   2
   1   4  -3 12044.3 969.969   2
   1   4  -2 11937.3 941.518   2
   1   4  -2 10908.9 945.085   7
   1   4  -1 18477.8 1476.40   7
  -1   4   1 19310.7 1475.12   1
   1   4  -1 17908.2 1473.06   2
   1   4   0 72770.8 6311.55   7
  -1   4   0 81896.3 6310.48   1
  -1   4  -1 17513.1 1478.50   7
  -1   4  -1 19426.2 1478.52   1
  -1  -4   1 21046.8 1477.71   1
   1   4   1 17086.7 1476.73   1
  -1   4  -2 10284.3 1005.27   7
  -1   4  -2 11592.2 1005.33   1
  -1  -4   2 14422.4 1005.15   1
   1   4   2 12747.3 1003.79   1
  -1  -4   2 13349.8 1008.59   7
  -1  -4   3 13374.1 976.912   1
   1  -4  -3 11368.5 975.400   6
  -1  -4   3 12656.8 980.934   7
   1  -4  -4 9997.96 806.264   6
  -1  -4   4 10049.7 812.535   7
  -1  -4   5 6615.83 552.381   7
  -1   4  -5 6752.10 544.659   2
   1  -4  -5 6724.85 542.712   6
   1  -4  -6 2469.19 193.983   5
  -1  -4   6 2308.17 198.451   2
   1  -4  -6 2291.05 192.496   6
  -1   4  -6 2216.34 196.847   2
   1  -4  -7 3500.18 282.446   5
  -1   4  -7 3286.73 285.033   2
   1  -4  -7 3472.86 281.229   6
  -1  -4   7 3490.88 285.888   2
  -1   4  -8 354.389 67.7162   2
  -1  -4   8 379.608 71.9480   2
   1  -4  -8 319.996 57.6845   5
   1  -4  -8 389.733 50.2909   6
  -1   4  -9 148.587 65.9703   2
   1  -4  -9 155.684 44.4995   6
   1   4  10 514.437 66.5478   2
  -1   4 -10 660.357 79.0357   2
  -1  -4  10 672.116 83.8396   2
   1   4  11 4.10998 50.0964   2
   1  -4 -12 3489.28 261.287   5
   1   4  12 2868.19 260.728   2
   1   4  13 1000.90 103.678   2
   1  -4 -13 1261.45 107.073   5
   1   4  14 5466.37 493.857   2
   1  -4 -14 6748.09 493.972   5
   1  -4 -15 600.865 70.9220   5
   1   4  15 496.131 71.0143   2
   1  -4 -16 2407.14 183.980   5
   1   4  16 1921.36 184.792   2
   1  -4 -17 272.322 58.9174   5
   1   4  17 333.021 61.5631   2
   1  -4 -18 1598.54 132.558   5
   1   4  18 1355.26 134.351   2
   1  -4 -19 805.853 85.1366   5
   1  -4 -20 196.301 57.9251   5
   1  -4 -21 249.493 61.9755   5
  -1   4 -21 174.579 57.8778   3
  -1   4 -22 200.346 61.2951   3
   1  -4 -22 220.014 63.9174   5
   1  -4 -23-25.3688 62.9160   5
  -1   4 -23 54.9572 63.3246   3
  -1   4 -24 174.518 64.9125   3
   1  -4 -24 86.7050 65.4918   5
   1  -4 -25 434.454 73.2529   5
  -1   4 -25 316.324 68.6146   3
   1  -4 -26 92.3885 65.5439   5
  -1   4 -26 133.554 61.0758   3
  -1   4 -26 96.6595 46.5026   8
   1  -4 -27 324.513 73.3999   5
  -1   4 -27 500.887 60.8432   8
  -1   4 -27 427.428 70.9162   3
  -1   4 -28 393.556 61.5342   8
  -1   4 -28 372.701 67.9049   3
  -1   4 -29 91.2283 64.0391   3
  -1   4 -29 36.5116 52.4496   8
  -1   4 -30 60.4116 53.0445   8
   1  -4 -30 66.7703 51.0151   8
  -1   4 -30 175.055 61.2966   3
   1  -4 -31 159.991 51.4276   8
  -1   4 -31 100.462 56.6301   3
  -1   4 -31 93.9860 51.3115   8
  -1   4 -32 204.399 55.1584   3
   1  -4 -32 225.468 54.7562   8
  -1   4 -32 213.293 52.9956   8
  -1   4 -33-16.0670 49.0927   8
   1  -4 -33 29.9767 49.7390   8
  -1  -5 -33 65.5638 44.5303   8
   1   5 -33-41.7050 46.1848   8
   1   5 -33 52.5681 58.6284   3
  -1  -5 -32 47.3920 48.9709   8
   1   5 -32 2.45770 49.7435   8
   1   5 -32-54.1073 55.9911   3
  -1  -5 -31 87.7437 49.7596   8
   1   5 -31 50.8658 51.9687   8
   1   5 -31 104.946 59.3780   3
  -1  -5 -30 57.7913 51.0308   8
   1   5 -30 206.866 51.3694   8
   1   5 -30 115.071 58.8874   3
   1   5 -29 65.8028 49.8333   8
   1   5 -29 107.033 63.2367   3
  -1  -5 -29 27.1185 73.1843   5
  -1  -5 -29 19.9938 49.7082   8
  -1  -5 -28 1140.15 109.713   5
   1   5 -28 1003.17 103.868   3
  -1  -5 -28 862.158 93.4342   8
  -1  -5 -27 93.2199 75.8827   5
  -1  -5 -27 169.023 51.3239   8
   1   5 -27 113.938 64.4690   3
   1   5 -26 249.073 67.7568   3
  -1  -5 -26 344.617 56.0995   8
  -1  -5 -25 70.9542 45.7554   8
  -1  -5 -25 0.80599 72.3322   5
   1   5 -25 19.8341 62.9688   3
  -1  -5 -24 56.8907 72.8768   5
   1   5 -24 35.6938 60.3603   3
  -1  -5 -24 136.381 45.1693   8
   1   5 -23 23.9958 54.9011   3
  -1  -5 -23 163.886 73.8532   5
   1   5 -22 217.309 63.5236   3
  -1  -5 -22 278.124 75.7344   5
  -1  -5 -21 357.041 77.5256   5
   1   5 -21 151.069 63.4626   3
   1   5 -20 28.4361 56.3909   3
   1   5 -19 1457.15 130.175   3
  -1   5  16 320.194 70.0993   2
   1  -5  14 947.142 116.075   1
  -1  -5 -13 513.857 56.4694   6
  -1  -5 -12 121.719 43.2462   6
   1  -5  12 106.389 43.1256   6
   1  -5  11 312.276 52.8200   6
  -1  -5 -11 267.127 46.7288   6
   1   5 -10 477.364 74.1821   2
  -1  -5 -10 423.936 58.8540   6
   1  -5   9 808.568 75.8123   6
  -1  -5  -9 628.190 75.2153   6
   1   5  -9 711.399 83.2744   2
  -1  -5  -8 2435.26 233.195   6
   1   5  -8 2957.89 237.291   2
   1  -5   8 2833.38 241.430   7
   1  -5   8 3064.76 232.278   6
   1  -5   7 9174.73 881.767   7
  -1  -5  -7 11405.4 879.204   6
   1   5  -7 10217.6 879.633   2
   1  -5   7 11705.2 878.778   6
  -1  -5  -6 3626.47 311.102   6
   1   5  -6 3485.98 310.585   2
   1  -5   6 4146.84 310.456   6
   1  -5   6 4036.23 315.606   7
   1  -5   5 2895.82 241.509   7
   1   5  -5 2792.42 239.019   2
   1  -5   5 3127.49 238.208   6
   1  -5   5 3086.81 244.223   1
  -1  -5  -5 2588.49 239.268   6
  -1  -5  -4 418.489 61.4188   6
   1  -5   4 418.664 61.9333   6
   1  -5   4 443.224 77.3782   1
   1   5  -4 434.670 58.2966   2
   1   5  -3 4050.13 363.237   2
   1  -5   3 5167.96 369.654   1
   1  -5   3 4469.36 363.570   6
  -1  -5  -3 4634.70 363.631   6
   1   5  -2 4794.83 394.803   2
   1   5  -2 4176.71 402.182   7
   1  -5   2 5243.92 395.861   6
  -1   5   1 144.538 72.0999   1
   1  -5   1 139.633 51.3117   6
   1   5  -1 72.6359 45.1680   2
   1   5  -1 67.9324 82.9297   7
  -1   5   0 67.9176 65.7083   1
   1   5   0 56.1496 80.4333   7
   1  -5   0 84.6776 33.7414  10
   1  -5   0 196.871 53.9245   6
  -1  -5   1 236.200 52.2463   6
   1  -5  -1 65.5074 34.2386  10
   1  -5  -1 107.043 43.5980   5
  -1  -5   1 240.180 66.7646   1
   1   5   1 112.187 39.5925   1
  -1   5  -1 144.029 68.6177   7
   1   5   1-6.14685 74.7231   7
  -1   5  -1 79.6760 66.2595   1
  -1   5  -2 5016.47 434.995   1
   1   5   2 5434.37 431.775   1
   1  -5  -2 5444.58 432.063   5
  -1  -5   2 6219.68 433.458   6
  -1  -5   2 6075.11 434.973   1
  -1   5  -2 4901.67 436.553   7
  -1  -5   2 4933.83 430.772  10
  -1  -5   3 4942.50 343.575   7
   1   5   3 4538.35 330.759   1
  -1  -5   3 4967.43 332.801   6
   1  -5  -3 4571.62 332.108   6
  -1  -5   3 3427.89 329.220  10
   1  -5  -3 3493.87 330.912   5
  -1  -5   3 4960.61 334.923   1
  -1  -5   4 384.242 43.5933  10
   1  -5  -4 402.816 58.4575   6
   1  -5  -4 357.940 54.3540   5
  -1  -5   4 373.513 96.6600   7
  -1  -5   4 396.765 68.7664   1
  -1  -5   5 3303.30 260.856   7
  -1   5  -5 3151.37 248.903   2
  -1  -5   5 2739.92 241.279  10
   1  -5  -5 2620.22 245.667   6
  -1  -5   5 3361.82 250.459   1
  -1  -5   5 3665.70 245.733   6
  -1   5  -6 4030.15 369.052   2
   1  -5  -6 4387.05 366.449   6
  -1  -5   6 3696.84 378.817   7
   1  -5  -7 11268.1 929.152   6
  -1  -5   7 12899.8 929.772   6
  -1   5  -7 10463.9 930.776   2
  -1  -5   7 10638.3 936.214   7
   1  -5  -8 2937.02 244.099   6
   1  -5  -8 2702.32 244.329   5
  -1   5  -8 2595.65 247.921   2
  -1  -5   8 2303.54 261.389   7
   1  -5  -9 722.880 76.6042   6
  -1   5  -9 787.541 89.4231   2
  -1  -5   9 777.066 75.7262   6
   1  -5  -9 710.413 79.7577   5
   1  -5 -10 637.896 70.9011   5
  -1  -5  10 554.775 62.5637   6
  -1   5 -10 506.510 80.8237   2
   1  -5 -10 596.687 67.8933   6
   1  -5 -11 418.176 60.2192   5
  -1   5 -11 271.865 68.1717   2
  -1  -5  11 291.518 49.3106   6
   1  -5 -11 322.502 54.8113   6
   1   5  11 330.769 52.6748   2
  -1   5 -12 170.044 71.1116   2
   1  -5 -12 225.496 56.5615   5
   1  -5 -12 75.5549 47.0071   6
   1   5  12 26.1433 51.7389   2
  -1  -5  12 121.499 41.7948   6
   1   5  13 679.318 76.3918   2
   1  -5 -13 582.555 69.1349   6
   1  -5 -13 778.917 79.0992   5
   1   5  14 736.951 88.3127   2
  -1   5 -14 932.534 103.607   2
   1  -5 -14 1058.82 91.9326   5
   1  -5 -15 522.330 69.3791   5
   1   5  15 480.870 65.8759   2
   1   5  16 374.900 63.1055   2
   1  -5 -16 348.654 63.4321   5
   1  -5 -17 487.917 69.3865   5
   1  -5 -18 1640.02 144.689   5
   1  -5 -19 1427.47 129.908   5
   1  -5 -20 0.62458 60.6433   5
   1  -5 -21 383.076 66.1612   5
  -1   5 -21 155.117 59.8850   3
  -1   5 -22 95.7058 60.3089   3
   1  -5 -22 134.373 64.7467   5
  -1   5 -23 116.405 63.5664   3
   1  -5 -23 214.006 70.8631   5
  -1   5 -24 137.910 67.7115   3
   1  -5 -24 123.637 71.0513   5
  -1   5 -25 40.3469 65.7732   3
   1  -5 -25 6.65724 71.3550   5
  -1   5 -25 55.2883 47.5142   8
  -1   5 -26 315.739 55.8546   8
  -1   5 -26 316.119 66.5700   3
   1  -5 -26 294.221 72.3135   5
  -1   5 -27 89.7650 49.8337   8
   1  -5 -27 94.7498 67.4179   5
  -1   5 -27 77.7646 62.9854   3
  -1   5 -28 1044.01 88.0677   8
  -1   5 -28 935.065 93.9859   3
  -1   5 -29 11.1177 62.1663   3
   1  -5 -29 61.7847 49.2341   8
  -1   5 -29-0.64275 51.2214   8
   1  -5 -30 201.705 51.7322   8
  -1   5 -30 103.683 50.9182   8
  -1   5 -30 142.851 64.4381   3
   1  -5 -31 36.6235 50.2939   8
  -1   5 -31 158.122 50.2681   8
  -1   5 -31 103.916 56.9326   3
  -1   5 -32-79.5105 54.2556   3
  -1   5 -32-8.65400 47.7609   8
   1  -5 -32-62.2921 50.2464   8
   1  -5 -33 69.1711 47.8790   8
  -1   5 -33 28.0991 46.2218   8
   1   6 -32 3.26845 54.7820   3
  -1  -6 -32 41.0106 45.7892   8
   1   6 -32-22.2466 45.8851   8
   1   6 -31 29.4926 59.0000   3
   1   6 -31 56.3148 49.8429   8
  -1  -6 -31 28.8745 47.6989   8
  -1  -6 -30-0.60873 49.1939   8
  -1  -6 -30 13.7915 68.5305   5
   1   6 -30 103.816 49.4642   8
   1   6 -30 49.9030 59.7530   3
  -1  -6 -29 229.518 77.2478   5
  -1  -6 -29 212.584 51.9985   8
   1   6 -29 141.267 52.1940   8
   1   6 -29 219.694 67.5309   3
   1   6 -28 248.259 53.9540   8
  -1  -6 -28 249.805 53.1022   8
  -1  -6 -28 398.889 82.8453   5
   1   6 -28 313.173 68.9598   3
   1   6 -27 227.067 66.2028   3
  -1  -6 -27 145.113 51.8183   8
  -1  -6 -26 121.307 78.5582   5
  -1  -6 -26 37.4183 48.3774   8
   1   6 -26-11.6393 61.6504   3
  -1  -6 -25-8.58955 46.3173   8
  -1  -6 -25 88.2775 77.0949   5
   1   6 -25 47.4049 64.0625   3
  -1  -6 -24 147.592 46.8091   8
  -1  -6 -24 152.454 76.6007   5
   1   6 -24 138.542 61.2062   3
  -1  -6 -23-18.1941 74.7579   5
  -1  -6 -23 89.6611 43.1660   8
   1   6 -23 42.0533 58.3181   3
  -1  -6 -22 265.819 46.2762   8
   1   6 -22 265.611 65.7388   3
  -1  -6 -22 289.400 79.3181   5
  -1  -6 -21 520.695 87.7745   5
   1   6 -21 523.671 74.8802   3
  -1  -6 -20 107.278 77.6303   5
  -1  -6 -14 386.288 50.3868   6
   1  -6  13 801.504 78.0972   6
  -1  -6 -13 666.638 73.7180   6
  -1  -6 -12 2885.31 249.796   6
   1  -6  12 3160.05 250.646   6
   1  -6  12 3327.40 265.381   7
  -1  -6 -11 571.210 65.7117   6
   1  -6  11 615.157 101.589   7
   1   6 -11 666.242 80.6205   2
   1  -6  11 596.077 72.6403   6
   1  -6  10 2793.56 263.796   7
   1   6 -10 3012.61 256.536   2
   1  -6  10 3581.29 254.517   6
   1  -6  10 3295.47 264.318   1
  -1  -6 -10 2742.97 252.741   6
  -1  -6  -9 7118.07 676.105   6
   1  -6   9 7981.87 680.550   7
   1   6  -9 10163.7 680.264   2
   1  -6   9 8847.62 675.702   6
   1  -6   9 8432.30 680.171   1
   1  -6   8 253.510 80.4863   1
   1   6  -8 212.256 59.9772   2
  -1  -6  -8 129.726 57.2116   6
   1  -6   8 175.312 57.1923   6
   1  -6   8 197.547 80.3292   7
   1  -6   7 698.046 74.5961   6
   1   6  -7 486.751 73.9366   2
   1  -6   7 581.389 83.9450   7
   1  -6   7 598.302 94.9476   1
  -1  -6  -7 703.897 76.7417   6
   1   6  -6 368.577 60.1311   2
   1  -6   6 400.994 63.0620   6
   1  -6   6 316.984 81.6530   1
  -1  -6  -6 291.333 60.9429   6
   1  -6   5 1639.41 145.910   1
   1   6  -5 1442.49 130.961   2
   1  -6   5 1314.78 125.009  10
   1  -6   5 1835.39 132.162   6
  -1  -6  -5 1492.74 132.210   6
  -1  -6  -4 6142.93 491.697   6
   1  -6   4 7050.04 497.108   1
   1  -6   4 6461.29 491.648   6
   1   6  -4 5370.81 490.579   2
   1   6  -3 172.351 49.1205   2
  -1   6   3 161.048 75.2825   1
  -1  -6  -3 57.6368 54.7083   6
   1  -6   3 131.243 57.5838   6
   1   6  -2 7256.79 633.228   2
   1   6  -2 6708.09 638.818   7
   1  -6   2 8267.68 633.984   6
  -1   6   1 10016.0 781.219   1
   1  -6   1 9901.19 779.580   6
   1   6  -1 8395.92 778.862   2
   1  -6   1 10430.5 778.172   5
   1   6  -1 8770.17 784.681   7
  -1   6   0 4580.88 481.679   7
   1  -6   0 6266.84 479.078   6
   1  -6   0 6179.40 476.941   5
  -1  -6   0 5912.68 478.721   6
  -1   6   0 5906.24 480.627   1
   1  -6   0 5982.98 476.375  10
   1   6   0 5270.50 484.885   7
   1  -6  -1 9930.09 789.963   5
  -1   6  -1 9364.10 794.180   7
  -1  -6   1 11193.1 791.262   6
  -1   6  -1 9613.80 792.335   1
   1   6   2 7213.88 613.391   1
  -1  -6   2 9951.43 617.734   1
  -1  -6   2 6657.49 612.729  10
   1  -6  -2 7611.88 613.918   5
  -1  -6   2 9592.92 615.256   6
  -1   6  -2 6959.10 617.761   7
  -1   6  -2 8804.60 617.138   1
  -1  -6   3 148.567 56.1654   6
   1  -6  -3 62.8455 47.3967   5
  -1  -6   3 183.778 66.5075   1
  -1  -6   3 124.478 30.4521  10
   1   6   3 26.0510 39.6718   1
   1  -6  -3 112.618 57.1782   6
   1  -6  -4 6086.29 463.353   6
   1   6   4 6309.94 461.791   1
  -1  -6   4 6892.16 466.153   1
  -1  -6   4 7306.39 463.782   6
   1  -6  -4 5092.11 461.937   5
  -1  -6   4 4830.20 460.478  10
  -1  -6   5 1426.75 127.809  10
   1  -6  -5 1602.06 137.483   6
  -1  -6   5 1827.60 136.551   6
  -1  -6   5 1767.49 144.880   1
   1  -6  -5 1484.66 133.018   5
  -1   6  -5 1529.09 140.246   2
  -1  -6   5 1260.46 153.482   7
   1   6   5 1609.27 132.236   1
  -1  -6   6 268.696 39.0838  10
  -1  -6   6 382.173 65.4974   6
  -1   6  -6 304.091 67.4437   2
  -1  -6   6 410.003 74.2242   1
   1  -6  -6 380.511 61.6920   6
  -1  -6   6 343.617 106.492   7
  -1  -6   7 696.474 117.583   7
  -1  -6   7 657.672 61.2227  10
  -1  -6   7 545.260 86.1015   1
  -1  -6   7 752.495 77.7819   6
  -1   6  -7 674.445 83.2815   2
   1  -6  -7 569.180 76.6086   6
  -1   6  -8 161.619 66.0642   2
  -1  -6   8 299.603 59.0095   6
  -1  -6   8 153.398 104.570   7
  -1  -6   8 133.326 78.8120   1
   1  -6  -8 166.948 56.0524   6
  -1   6  -9 7710.99 681.900   2
   1  -6  -9 9053.83 680.106   6
  -1  -6   9 7838.19 689.542   7
  -1  -6   9 8399.33 680.068   6
  -1  -6  10 3287.26 277.060   7
   1  -6 -10 3126.26 254.413   6
  -1  -6  10 3145.51 253.062   6
  -1   6 -10 3050.90 259.138   2
   1  -6 -10 2921.10 254.122   5
  -1  -6  11 758.866 121.196   7
  -1  -6  11 668.307 70.6034   6
   1  -6 -11 698.148 77.6172   5
   1  -6 -11 646.783 77.6841   6
  -1   6 -11 615.240 86.2992   2
   1   6  12 2894.49 267.117   2
  -1  -6  12 3207.63 287.142   7
  -1   6 -12 3589.73 274.251   2
  -1  -6  12 3297.99 266.870   6
   1  -6 -12 3583.02 268.638   5
   1  -6 -12 3180.04 267.968   6
   1   6  13 830.938 86.5705   2
   1  -6 -13 735.773 78.7954   6
   1  -6 -13 933.076 85.0942   5
  -1  -6  13 698.766 76.7555   6
   1  -6 -14 497.603 64.7145   6
   1  -6 -14 631.973 71.3005   5
   1   6  14 492.303 66.9299   2
   1  -6 -15 1142.17 101.914   5
   1   6  15 966.174 97.1648   2
   1  -6 -16 6901.20 559.070   5
   1  -6 -17 938.878 97.4538   5
   1  -6 -18-3.65283 61.8489   5
   1  -6 -19 818.497 92.3951   5
   1  -6 -20 85.8740 66.1542   5
   1  -6 -21 459.964 77.9225   5
   1  -6 -22 348.812 74.4884   5
  -1   6 -22 254.174 64.7435   3
   1  -6 -23 233.501 74.0535   5
  -1   6 -23 115.535 44.4831   8
  -1   6 -23 40.2407 64.3529   3
  -1   6 -24 72.4306 67.6023   3
  -1   6 -24 100.926 46.4353   8
   1  -6 -24 181.411 76.4422   5
   1  -6 -25-25.5947 73.0824   5
  -1   6 -25 23.5817 68.8589   3
  -1   6 -25 27.7681 46.5953   8
   1  -6 -26 62.5096 70.7103   5
  -1   6 -26-17.1362 65.9052   3
  -1   6 -26 25.0876 48.8490   8
  -1   6 -27 290.695 66.5789   3
   1  -6 -27 252.999 73.8159   5
  -1   6 -27 225.124 53.7736   8
   1  -6 -28 217.558 52.1015   8
  -1   6 -28 348.413 67.3076   3
  -1   6 -28 244.000 53.4055   8
   1  -6 -28 161.256 73.0067   5
  -1   6 -29 270.701 64.1117   3
   1  -6 -29 139.812 51.5045   8
   1  -6 -29 127.125 67.4067   5
  -1   6 -29 141.886 50.4608   8
  -1   6 -30 114.564 60.8482   3
  -1   6 -30 14.8244 49.1985   8
   1  -6 -30-40.1356 50.3237   8
  -1   6 -31 112.914 48.5413   8
  -1   6 -31 90.5050 59.4449   3
   1  -6 -31 0.60859 48.2039   8
  -1   6 -32-43.2274 45.5586   8
   1  -6 -32 39.8300 46.1142   8
  -1   6 -32-69.5895 53.0947   3
   1   7 -32 18.1502 53.4208   3
   1   7 -31 88.9146 47.3316   8
  -1  -7 -31 73.7293 43.3625   8
   1   7 -30 1.64702 59.9308   3
  -1  -7 -30 57.4332 70.4366   5
  -1  -7 -30-52.7816 46.5744   8
   1   7 -30 0.87253 47.1199   8
   1   7 -29-12.7381 65.5674   3
   1   7 -29 47.2517 49.2249   8
  -1  -7 -29 98.0504 47.4157   8
  -1  -7 -29 98.1765 75.7195   5
   1   7 -28 24.8030 64.5877   3
  -1  -7 -28 209.312 82.9309   5
   1   7 -28 174.984 50.2628   8
  -1  -7 -28 134.953 48.4381   8
   1   7 -27 388.198 58.0993   8
   1   7 -27 448.351 71.5882   3
  -1  -7 -27 335.429 56.6737   8
  -1  -7 -27 513.913 88.8390   5
   1   7 -26 102.766 63.0237   3
  -1  -7 -26 108.191 47.3032   8
  -1  -7 -26 202.123 81.9571   5
   1   7 -25 100.593 64.5365   3
  -1  -7 -25 216.253 81.2764   5
  -1  -7 -25 111.893 46.8959   8
  -1  -7 -24 10.0995 45.2211   8
  -1  -7 -24-13.5518 78.7377   5
   1   7 -24 29.3859 62.1046   3
   1   7 -23 133.969 64.1456   3
  -1  -7 -23 240.017 78.4791   5
  -1  -7 -23 169.822 45.9566   8
  -1  -7 -22 805.513 78.9457   8
  -1  -7 -22 847.960 102.499   5
  -1  -7 -21 54.8784 75.1269   5
  -1  -7 -21 62.7602 40.3267   8
  -1  -7 -20 587.036 87.2128   5
  -1  -7 -20 456.012 54.5945   8
  -1  -7 -19 1335.80 115.511   5
  -1  -7 -19 974.506 91.4391   8
  -1  -7 -18 486.083 87.5894   5
   1  -7  14 805.176 110.621   7
  -1  -7 -14 737.907 76.0922   6
   1  -7  13 2410.22 192.849   6
  -1  -7 -13 2059.36 189.876   6
   1  -7  13 2732.01 207.129   7
  -1  -7 -12-6.67022 48.9836   6
   1  -7  12 40.0396 88.1772   7
   1  -7  12 87.3077 53.0375   6
  -1  -7 -11 684.612 84.7312   6
   1  -7  11 808.232 111.953   1
  -1  -7 -11 823.201 70.1365   8
   1   7 -11 767.567 91.1148   2
   1  -7  11 891.009 108.748   7
   1  -7  11 907.239 88.0798   6
  -1  -7 -10 537.380 55.0172   8
  -1  -7 -10 572.511 77.2514   6
   1  -7  10 750.702 101.238   1
   1  -7  10 838.071 99.9671   7
   1   7 -10 696.920 81.9101   2
   1  -7  10 903.234 81.5140   6
   1  -7   9 451.646 66.1898   6
   1  -7   9 356.857 90.2413   1
   1   7  -9 441.475 74.0542   2
  -1  -7  -9 418.667 68.8589   6
  -1  -7  -9 316.474 36.7294   8
   1  -7   9 407.223 78.3692   7
   1   7  -8 3235.68 274.071   2
   1  -7   8 3515.50 282.223   1
  -1  -7  -8 3210.06 267.281   8
  -1  -7  -8 3221.04 274.839   6
   1  -7   8 4135.19 274.552   6
   1  -7   7 52.9205 82.3906   1
   1   7  -7 12.2528 52.8605   2
  -1  -7  -7 149.536 65.6371   6
   1  -7   7 56.9316 39.5252  10
   1  -7   7 141.152 61.5899   6
  -1  -7  -6 140.073 64.1769   6
   1  -7   6 203.854 91.6304   1
   1   7  -6 165.503 56.2091   2
   1  -7   6 181.225 40.1761  10
   1  -7   6 223.025 59.3975   6
  -1  -7  -5 1544.51 143.356   6
   1  -7   5 1737.88 144.344   6
   1  -7   5 1616.27 135.384  10
   1  -7   5 1812.70 158.515   1
   1   7  -5 1493.88 140.721   2
  -1   7   4 2699.38 209.753   1
   1  -7   4 2630.18 203.631   6
   1   7  -4 2145.76 201.238   2
  -1  -7  -4 2361.35 203.113   6
   1   7  -3 409.736 62.7442   2
  -1  -7  -3 459.043 68.7602   6
   1  -7   3 463.874 67.3701   6
  -1   7   3 420.965 84.2433   1
   1   7  -2 1256.32 122.458   2
   1  -7   2 1618.91 129.464   6
   1   7  -2 1279.23 145.088   7
  -1   7   2 1525.77 134.702   1
  -1   7   1 1181.70 114.442   1
  -1  -7  -1 1277.29 102.597   5
   1   7  -1 741.987 128.916   7
   1  -7   1 1448.20 110.295   6
   1  -7   1 1059.38 100.443   5
  -1   7   1 851.548 120.796   7
   1   7  -1 1069.29 102.179   2
   1   7   0 49.7776 44.7589   2
  -1   7   0 74.5042 82.4964   7
  -1  -7   0 4.10039 41.2592   5
  -1  -7   0 16.8555 55.0304   6
   1   7   0 128.479 93.7805   7
   1  -7   0 101.992 45.2989   5
  -1   7   0 79.2988 67.4675   1
   1  -7   0 26.6421 61.9419   6
  -1   7  -1 1096.40 121.598   7
  -1   7  -1 1165.46 109.831   1
  -1  -7   1 1354.81 109.602   6
   1  -7  -1 1062.43 101.133   5
   1   7   1 995.041 133.360   7
  -1  -7   1 1088.29 98.4670   5
   1  -7  -2 1613.93 132.664   5
   1   7   2 1422.92 148.876   7
  -1   7  -2 1299.58 147.087   7
  -1  -7   2 1599.70 138.237   6
  -1  -7   3 438.324 49.0104  10
  -1  -7   3 656.390 70.7500   6
   1  -7  -3 437.723 61.5539   5
   1   7   3 336.278 53.3815   1
   1  -7  -3 505.998 67.9185   6
  -1  -7   3 627.145 87.4922   1
   1  -7  -4 1930.93 185.403   5
   1  -7  -4 2514.47 189.831   6
  -1  -7   4 1924.93 181.405  10
  -1   7  -4 2186.17 191.075   2
  -1  -7   4 2843.01 190.147   6
   1   7   4 2317.40 183.041   1
  -1  -7   4 2690.79 195.540   1
  -1  -7   5 2062.58 138.489   6
   1   7   5 1573.35 131.454   1
  -1  -7   5 1241.55 128.934  10
   1  -7  -5 1516.07 134.416   5
   1  -7  -5 1823.86 140.065   6
  -1  -7   5 1836.71 146.965   1
  -1   7  -5 1538.48 141.541   2
  -1  -7   6 199.996 95.6721   7
  -1   7  -6 191.047 64.9445   2
   1   7   6 229.501 48.1920   1
  -1  -7   6 143.277 36.5951  10
   1  -7  -6 181.173 53.2406   5
   1  -7  -6 282.087 60.6236   6
  -1  -7   6 257.199 65.1320   6
  -1  -7   6 274.205 77.7081   1
  -1  -7   7 42.2910 93.3872   7
   1  -7  -7 56.8989 60.5385   6
  -1  -7   7 10.1658 33.3406  10
  -1  -7   7 82.7046 61.4195   6
  -1   7  -7 116.829 64.8196   2
  -1  -7   7 115.030 78.0670   1
  -1  -7   8 4199.45 316.166   7
  -1  -7   8 4550.43 301.030   6
  -1   7  -8 3417.70 294.067   8
   1  -7  -8 4111.32 300.458   6
  -1   7  -8 3651.08 302.122   2
  -1  -7   8 3522.93 295.185  10
  -1  -7   8 4339.37 307.296   1
   1  -7  -9 364.906 65.5698   6
  -1  -7   9 512.761 64.6070   6
  -1   7  -9 258.453 71.3345   2
  -1  -7   9 581.636 111.497   7
  -1   7  -9 351.544 35.0959   8
  -1  -7   9 421.567 85.8839   1
  -1  -7   9 168.132 42.3166  10
  -1  -7  10 794.789 101.547   1
   1  -7 -10 810.441 88.9611   6
  -1  -7  10 786.365 71.9788  10
  -1   7 -10 799.600 95.8571   2
  -1  -7  10 693.418 81.7893   6
  -1  -7  10 933.623 127.902   7
   1  -7 -11 877.875 88.1538   6
  -1   7 -11 610.042 93.2188   2
  -1  -7  11 794.763 101.338   1
  -1  -7  11 1000.96 130.916   7
  -1  -7  11 676.910 78.7703   6
   1  -7 -11 891.762 84.5646   5
  -1  -7  12-23.6533 48.8456   6
   1  -7 -12 24.5456 53.1054   6
  -1  -7  12-12.2268 81.4296   1
   1  -7 -12 29.6187 55.4687   5
  -1  -7  12 69.0215 109.277   7
   1  -7 -13 2281.81 200.774   6
  -1  -7  13 2442.24 199.921   6
   1  -7 -13 2751.74 202.718   5
  -1  -7  13 2482.87 228.947   7
   1   7  13 2192.80 199.929   2
   1  -7 -14 994.562 95.6645   5
  -1  -7  14 967.873 139.988   7
   1  -7 -14 861.968 91.9855   6
   1  -7 -15 501.459 73.4808   5
   1  -7 -16-20.5076 62.1239   5
   1  -7 -17 1281.52 122.381   5
   1  -7 -18 560.203 80.3212   5
   1  -7 -19 1244.82 121.708   5
   1  -7 -20 690.634 83.4612   5
  -1   7 -20 471.773 56.6019   8
   1  -7 -21 119.774 72.8020   5
  -1   7 -21 48.1203 39.8416   8
  -1   7 -22 769.706 90.2088   3
  -1   7 -22 761.446 78.2063   8
  -1   7 -23 160.760 66.6858   3
   1  -7 -23 212.407 76.9957   5
  -1   7 -23 77.1341 46.5446   8
  -1   7 -24-11.1155 45.6972   8
   1  -7 -24-18.5658 76.4582   5
  -1   7 -24 36.5616 67.0352   3
  -1   7 -25 184.631 71.4977   3
  -1   7 -25 156.430 50.0664   8
   1  -7 -25 186.856 78.3437   5
  -1   7 -26 112.769 68.7674   3
   1  -7 -26 32.7993 73.1309   5
  -1   7 -26 93.5303 48.9177   8
   1  -7 -27 387.591 56.5313   8
   1  -7 -27 359.613 79.9098   5
  -1   7 -27 514.790 71.9189   3
  -1   7 -27 294.229 57.0599   8
   1  -7 -28 99.2800 48.9843   8
   1  -7 -28 113.254 72.3044   5
  -1   7 -28 37.5262 47.6181   8
  -1   7 -28 126.003 64.1685   3
   1  -7 -29-37.6006 68.5244   5
  -1   7 -29 114.224 60.8410   3
   1  -7 -29 29.2841 49.1221   8
  -1   7 -29-15.7310 48.9110   8
   1  -7 -30-30.6723 46.3205   8
  -1   7 -30 28.1934 47.0787   8
  -1   7 -30 1.20816 60.6452   3
   1  -7 -31 72.2363 46.2104   8
  -1   7 -31 150.977 61.8006   3
  -1   7 -31 12.6237 44.2257   8
  -1   7 -32 33.5473 51.8121   3
  -1  -8 -31 1.12449 68.1268   5
   1   8 -31 3.87612 52.5455   3
   1   8 -30-59.2426 62.0135   3
  -1  -8 -30 21.2821 73.4112   5
   1  -8  29 227.104 48.4944  10
   1   8 -29 223.713 65.6438   3
  -1  -8 -29 215.993 45.3149   8
  -1  -8 -29 165.789 78.6814   5
   1  -8  28 56.9845 47.3698  10
   1   8 -28-33.0675 47.2424   8
  -1  -8 -28-47.9627 79.8761   5
   1   8 -28 52.4720 61.1150   3
  -1  -8 -28 11.6686 43.9012   8
  -1  -8 -27 113.873 86.3905   5
  -1  -8 -27 77.3877 45.9234   8
   1   8 -27 28.4252 47.9294   8
   1   8 -27 198.788 62.5608   3
  -1  -8 -26 273.295 56.3212   8
   1   8 -26 385.895 57.4237   8
  -1  -8 -25 272.566 85.7814   5
   1   8 -25 154.446 46.7659   8
   1   8 -25 169.138 63.8297   3
  -1  -8 -25 151.718 46.6020   8
  -1  -8 -24 57.0003 43.5453   8
  -1  -8 -24 287.080 85.7184   5
  -1  -8 -23 41.6469 43.6576   8
  -1  -8 -23 167.668 82.8428   5
  -1  -8 -22 276.235 82.5960   5
  -1  -8 -22 84.5830 42.9088   8
  -1  -8 -21 107.389 42.3736   8
  -1  -8 -21 144.111 80.3286   5
  -1  -8 -20 36.9406 38.3938   8
  -1  -8 -20 32.2965 74.6288   5
  -1  -8 -19 513.743 86.8785   5
   1   8 -19 488.609 65.3543   3
  -1  -8 -19 357.185 50.6878   8
  -1  -8 -18 54.1384 72.9879   5
  -1  -8 -18 66.1371 35.7569   8
  -1  -8 -17 457.227 80.4894   5
  -1  -8 -17 304.289 42.7888   8
  -1  -8 -16 40.8902 31.2678   8
  -1  -8 -16 27.4666 72.7420   5
  -1  -8 -15 1883.52 161.520   8
  -1  -8 -15 1760.59 165.003   6
  -1  -8 -14 53.3980 48.8235   6
   1  -8  14 27.5365 59.8923   6
  -1  -8 -14 28.3174 28.0271   8
  -1  -8 -13 50.0375 26.9972   8
   1  -8  13 130.302 61.7928   6
  -1  -8 -13 78.4019 50.3544   6
   1  -8  12 812.336 81.4045   6
  -1  -8 -12 631.969 58.9598   8
   1  -8  12 692.240 90.0664   7
  -1  -8 -12 639.103 74.3243   6
  -1  -8 -11 971.804 84.6936   8
  -1  -8 -11 1059.10 98.6063   6
   1  -8  11 1156.98 100.312   6
  -1  -8 -10 2431.91 211.662   8
   1   8 -10 2970.05 223.558   2
  -1  -8 -10 2647.09 220.280   6
   1  -8  10 3390.52 233.741   1
   1  -8  10 3314.12 221.745   6
   1  -8   9 197.920 93.0802   1
  -1  -8  -9 252.361 69.0927   6
   1   8  -9 364.900 69.6692   2
   1  -8   9 176.252 46.2997  10
   1  -8   9 367.509 70.7223   6
  -1  -8  -8 331.760 69.1784   6
   1  -8   8 169.486 46.2717  10
   1  -8   8 283.024 100.124   1
   1   8  -8 294.752 63.7033   2
   1  -8   8 423.127 71.1330   6
   1  -8   7 1320.87 119.668   6
   1  -8   7 1538.47 142.563   1
  -1  -8  -7 1204.37 119.579   6
   1  -8   7 1204.36 107.561  10
   1   8  -7 1147.46 114.873   2
   1  -8   6 347.761 52.7522  10
   1   8  -6 409.084 67.0878   2
   1  -8   6 535.282 102.666   1
  -1   8   6 494.535 88.5552   1
  -1  -8  -6 525.438 77.1118   6
   1  -8   6 558.415 73.6492   6
  -1  -8  -5 372.668 74.2846   6
   1   8  -5 406.036 63.8156   2
   1  -8   5 596.367 77.3941   6
  -1   8   5 555.275 87.6425   1
   1  -8   5 339.137 51.6404  10
  -1   8   4 106.073 71.3216   1
  -1  -8  -4 120.814 70.8868   6
   1   8  -4 113.768 52.8657   2
   1  -8   4 306.751 69.7837   6
  -1  -8  -4 232.009 60.7450   5
   1  -8   4 167.478 42.6380  10
  -1   8   3 201.651 78.2265   1
   1   8  -3 113.657 64.5207   2
   1  -8   3 86.7257 74.0226   6
  -1   8   2 1116.53 143.555   1
  -1   8   2 1006.23 152.952   7
   1   8  -2 1010.95 134.550   2
  -1   8   1 921.011 127.853   7
   1   8  -1 915.240 107.288   2
  -1   8   1 1210.38 119.588   1
   1  -8   1 1313.63 115.439   6
   1  -8   1 1179.08 105.667   5
  -1  -8  -1 1567.75 107.153   5
   1   8  -1 705.164 137.760   7
   1  -8   0-4.88638 44.5970   5
   1  -8   0 0.99665 68.7027   6
   1   8   0 18.8123 47.9499   2
   1   8   0-10.2106 98.3895   7
  -1   8   0 19.1811 60.0526   1
  -1  -8   0 219.089 46.1326   5
  -1  -8   0 54.5115 64.3421   6
  -1   8   0-79.8586 91.3023   7
  -1  -8   1 1199.54 114.100   6
   1   8   1 983.626 141.410   7
   1  -8  -1 1225.37 107.439   5
  -1  -8   1 1304.00 105.467   5
  -1  -8   2 1556.87 121.817   6
   1  -8  -2 1392.90 115.834   5
   1   8   2 1299.51 151.849   7
  -1  -8   2 1140.60 111.550   5
  -1  -8   3 203.002 39.4711   5
   1  -8  -3 231.706 66.6551   6
   1  -8  -3 67.5000 54.2343   5
  -1  -8   3 207.397 62.8635   6
  -1  -8   4 236.733 66.1401   6
  -1  -8   4 169.738 36.5444  10
   1  -8  -4 209.248 69.1328   6
  -1  -8   4-1.18370 83.5748   1
   1  -8  -4 159.435 54.1346   5
   1   8   4 92.3256 43.0548   1
  -1   8  -4 206.911 65.2603   2
  -1   8  -5 351.628 71.9575   2
   1  -8  -5 424.136 70.6758   6
  -1  -8   5 571.789 73.3232   6
  -1  -8   5 506.661 91.0183   1
   1  -8  -5 474.769 62.6368   5
  -1  -8   5 253.693 45.6859  10
   1   8   5 300.068 50.2943   1
  -1   8  -6 514.810 73.4696   2
  -1  -8   6 295.257 48.6535  10
   1   8   6 426.554 53.6690   1
   1  -8  -6 391.654 64.5662   5
  -1  -8   6 653.253 90.5210   1
   1  -8  -6 437.098 75.2705   6
  -1  -8   6 570.438 78.2504   6
  -1   8  -7 1326.73 115.107   2
   1  -8  -7 1158.36 108.236   5
  -1  -8   7 1496.37 117.134   6
   1   8   7 1209.31 102.070   1
  -1  -8   7 1684.05 126.872   1
  -1  -8   7 809.280 98.3851  10
   1  -8  -7 1274.17 113.463   6
   1  -8  -8 316.408 68.8119   6
  -1  -8   8 371.530 68.7031   6
  -1  -8   8 339.855 89.0781   1
   1  -8  -8 438.534 62.4869   5
  -1   8  -8 256.773 70.0489   2
   1   8   8 281.563 53.3070   1
  -1  -8   8 107.450 40.4979  10
  -1  -8   9 322.241 103.382   7
  -1  -8   9 449.531 69.5425   6
  -1  -8   9 305.577 45.8213  10
  -1  -8   9 496.357 93.4290   1
  -1   8  -9 392.424 74.5899   2
   1  -8  -9 475.030 78.5589   6
   1  -8 -10 3483.63 263.094   6
  -1  -8  10 3032.97 276.174   7
  -1  -8  10 2866.77 259.803   6
  -1  -8  10 3377.96 271.750   1
  -1  -8  10 3130.90 255.640  10
   1  -8 -11 1250.19 105.133   6
  -1  -8  11 1110.74 97.5522   6
  -1  -8  11 1488.79 125.990   1
  -1  -8  11 1566.54 142.617   7
  -1  -8  12 725.260 74.2102   6
  -1   8 -12 700.695 59.3197   8
  -1  -8  12 872.241 126.208   7
   1  -8 -12 716.981 77.8431   6
  -1   8 -13 30.8172 28.4756   8
   1  -8 -13 15.9780 57.3998   6
  -1  -8  13 45.9684 37.2144  10
  -1  -8  13 169.105 111.297   7
  -1  -8  13-29.7709 52.9035   6
   1  -8 -13-10.9849 62.6256   5
   1  -8 -14 29.7929 62.2744   5
  -1  -8  14-35.9648 38.5437  10
  -1   8 -14-16.9498 29.4931   8
   1  -8 -14 60.7701 57.3988   6
  -1  -8  14 6.44802 49.1686   6
   1  -8 -15 2525.51 199.761   5
   1  -8 -15 2291.33 196.848   6
  -1   8 -15 2311.06 191.589   8
   1  -8 -16 110.346 65.6507   5
  -1   8 -16 67.1638 33.4427   8
  -1   8 -17 316.871 44.6659   8
   1  -8 -17 446.759 75.5340   5
   1  -8 -18 59.4991 69.4362   5
  -1   8 -18 58.0523 37.0367   8
   1  -8 -19 548.586 79.3864   5
  -1   8 -19 352.905 50.3856   8
  -1   8 -20-9.11785 39.6612   8
   1  -8 -20-52.1514 74.1015   5
   1  -8 -21 197.912 79.1344   5
  -1   8 -21 107.266 43.8852   8
   1  -8 -22 122.515 80.2418   5
  -1   8 -22 93.8962 44.7332   8
   1  -8 -23 54.4563 79.8460   5
  -1   8 -23 59.9871 66.8481   3
  -1   8 -23 131.178 44.2749   8
  -1  -8  23 102.801 44.6545  10
   1  -8 -24 64.5466 42.6064   8
  -1   8 -24 70.1301 67.6582   3
   1  -8 -24 86.1902 78.5517   5
  -1   8 -24 31.7530 45.1300   8
  -1  -8  24-5.29027 42.2619  10
  -1   8 -25 201.343 69.1011   3
   1  -8 -25 102.173 45.6331   8
  -1  -8  25 131.913 43.0341  10
   1  -8 -25 213.988 78.9003   5
  -1   8 -25 123.706 46.8571   8
   1  -8 -26 307.167 55.5461   8
  -1   8 -26 345.757 55.6858   8
   1  -8 -26 474.325 83.2789   5
  -1   8 -27 91.9610 46.9321   8
   1  -8 -27 66.2421 46.7095   8
  -1   8 -27 44.2883 64.9049   3
   1  -8 -27 71.0762 77.5848   5
  -1   8 -28 53.3045 46.1319   8
   1  -8 -28 25.5843 45.9337   8
  -1   8 -28 13.9729 62.9468   3
   1  -8 -28 137.341 72.3635   5
   1  -8 -29 60.2410 45.7821   8
   1  -8 -29 64.6308 71.1592   5
  -1   8 -30 23.7007 59.0445   3
  -1   8 -31 54.3661 58.7791   3
   1   9 -31 138.686 53.7115   3
  -1  -9 -30 30.7240 73.4719   5
   1   9 -30 58.2480 59.0375   3
   1  -9  29 145.777 42.4698  10
  -1  -9 -29-33.5283 77.8674   5
   1   9 -29-41.7542 61.4931   3
  -1  -9 -28 112.721 80.5436   5
   1   9 -28 13.5801 61.8536   3
   1  -9  28 56.1670 43.6215  10
   1   9 -27 236.906 64.0442   3
  -1  -9 -27 265.153 88.0042   5
   1  -9  27 206.603 50.1339  10
  -1  -9 -26 140.928 88.8668   5
   1  -9  26 91.1100 49.4415  10
  -1  -9 -25 46.3860 88.6947   5
   1  -9  25-10.8160 48.9957  10
  -1  -9 -24 509.128 94.0845   5
   1  -9  24 332.042 59.9985  10
  -1  -9 -23 194.965 47.2730   8
  -1  -9 -23 353.347 89.5432   5
   1  -9  23 343.200 56.5945  10
  -1  -9 -22 538.992 66.7475   8
  -1  -9 -22 1127.59 102.426   5
  -1  -9 -21 55.7257 83.5667   5
  -1  -9 -21-24.0569 38.5112   8
   1   9 -21 10.4367 60.9146   3
  -1  -9 -20 197.358 81.3986   5
  -1  -9 -20 185.055 42.9257   8
   1   9 -20 385.973 61.4881   3
  -1  -9 -19 75.3579 36.7079   8
   1   9 -19 107.502 56.4726   3
  -1  -9 -19 147.268 78.0283   5
  -1  -9 -18 57.8437 33.9839   8
  -1  -9 -18 140.792 78.9066   5
  -1  -9 -17 167.774 75.2738   5
  -1  -9 -17 51.4340 31.5403   8
  -1  -9 -16 74.4921 71.3241   5
   1  -9  15 552.185 67.2382  10
  -1  -9 -15 579.020 68.2982   6
  -1  -9 -14 134.124 53.5740   6
   1  -9  14 33.5649 46.7346  10
   1  -9  14 65.3365 62.5486   6
   1  -9  13 852.509 92.2422   6
  -1  -9 -13 720.300 83.0911   6
   1  -9  13 782.651 77.8671  10
   1  -9  12 1717.55 143.687  10
  -1  -9 -12 1530.52 148.269   6
   1  -9  12 1829.23 152.982   6
  -1  -9 -11 299.815 63.1944   6
   1  -9  11 334.226 50.6012  10
  -1  -9 -11 357.239 73.9506   5
   1  -9  11 284.207 69.0058   6
  -1  -9 -10 174.714 71.3923   5
   1  -9  10 151.712 43.2796  10
  -1  -9 -10 90.1769 62.7654   6
   1  -9  10 151.556 63.0716   6
  -1  -9  -9 693.198 88.4687   5
   1   9  -9 884.098 89.0516   2
   1  -9   9 581.367 72.1728  10
  -1  -9  -9 755.103 90.4173   6
   1  -9   9 868.642 92.5856   6
  -1  -9  -8 68.4951 64.9840   5
   1  -9   8 125.831 70.3618   6
   1  -9   8 150.736 42.6383  10
  -1   9   8 195.523 80.8270   1
   1   9  -8 120.398 61.6456   2
   1  -9   8 179.927 100.107   1
  -1  -9  -8 108.359 71.0829   6
   1  -9   7 283.081 77.1498   6
  -1  -9  -7 458.602 67.5372   5
   1  -9   7 251.361 48.1731  10
  -1  -9  -7 370.340 79.5603   6
  -1   9   7 130.184 84.8726   1
   1   9  -7 294.312 59.0966   2
  -1   9   6 330.325 77.7464   1
   1  -9   6 202.587 47.2299  10
   1  -9   6 335.237 75.0667   6
  -1  -9  -6 205.661 65.5627   5
  -1  -9  -6 237.146 70.7754   6
   1   9  -6 310.235 60.4604   2
  -1  -9  -5 334.121 72.9021   6
  -1  -9  -5 205.651 63.4283   5
  -1   9   5 361.840 79.5425   1
   1   9  -5 350.956 61.5375   2
   1  -9   5 496.585 74.9625   6
   1  -9   5 209.457 49.1514  10
   1   9  -4 1061.84 100.965   2
   1  -9   4 1347.20 110.873   6
  -1   9   4 1177.76 113.651   1
  -1  -9  -4 937.920 101.655   5
   1  -9   4 944.828 95.5833  10
  -1  -9  -4 1110.47 113.040   6
  -1  -9  -3 857.299 99.0470   6
   1  -9   3 940.586 102.920   6
  -1   9   3 858.689 100.663   1
   1   9  -3 736.637 87.1786   2
  -1   9   3 597.823 118.106   7
  -1  -9  -3 1015.11 87.6021   5
  -1  -9  -2 177.460 52.6886   5
  -1   9   2 202.968 90.8306   7
  -1   9   2 234.101 70.5023   1
   1   9  -2 191.844 53.6738   2
   1  -9   2 207.466 76.5089   6
  -1  -9  -1 312.134 53.0225   5
  -1   9   1 153.993 65.3872   1
   1   9  -1 83.3330 104.012   7
  -1   9   1 173.765 95.0220   7
   1  -9   1 233.201 75.3094   6
   1   9  -1 132.530 51.4996   2
  -1   9   0 690.109 109.790   7
   1  -9   0 813.979 92.0276   6
   1   9   0 569.112 74.3995   2
  -1  -9   0 841.157 88.9094   6
   1   9   0 535.613 119.610   7
  -1  -9   0 745.026 74.7736   5
   1  -9   0 689.385 75.2366   5
  -1   9  -1 190.853 93.0152   7
   1  -9  -1 214.087 53.8173   5
   1   9   1 164.587 51.4235   2
  -1  -9   1 249.363 69.9824   6
   1   9   1 143.222 102.429   7
  -1  -9   1 277.372 49.1017   5
  -1  -9   2 269.911 70.3905   6
   1   9   2 194.783 107.583   7
  -1  -9   2 253.013 46.5873   5
   1  -9  -2 231.653 55.7221   5
   1  -9  -3 791.091 87.6845   5
  -1  -9   3 949.891 98.5426   6
   1  -9  -3 1032.11 103.172   6
  -1  -9   3 860.942 79.1964   5
   1   9   3 727.734 125.737   7
  -1   9  -3 783.172 96.6065   2
   1  -9  -4 1151.36 108.578   5
   1  -9  -4 1244.82 118.375   6
   1   9   4 851.640 134.787   7
  -1   9  -4 986.000 115.774   2
  -1  -9   4 1423.24 121.028   6
  -1  -9   5 355.983 46.3030  10
  -1  -9   5 469.954 81.7513   6
  -1   9  -5 264.368 70.9657   2
   1   9   5 145.345 46.0367   1
   1   9   5 244.593 99.9823   7
   1  -9  -5 428.616 64.0271   5
   1  -9  -5 405.673 78.0273   6
   1   9   6 159.744 43.3350   1
  -1  -9   6 265.349 97.0912   1
  -1   9  -6 313.196 66.4736   2
   1  -9  -6 190.638 77.1983   6
  -1  -9   6 232.713 42.6117  10
   1  -9  -6 219.919 61.9513   5
   1  -9  -7 160.938 63.2062   5
  -1  -9   7 278.024 43.9912  10
  -1  -9   7 281.518 96.9438   1
   1  -9  -7 294.393 76.9479   6
  -1   9  -7 305.423 72.0426   2
  -1  -9   7 286.516 78.7105   6
   1   9   7 251.610 45.2071   1
   1  -9  -8 117.822 61.4002   5
   1  -9  -8 108.051 75.3787   6
  -1  -9   8 17.1427 37.5433  10
  -1  -9   8 46.0197 89.0470   1
  -1  -9   8 135.747 71.0134   6
  -1  -9   9 521.851 64.2330  10
  -1  -9   9 719.448 84.1988   6
   1  -9  -9 843.314 89.3732   6
   1  -9  -9 696.825 80.2697   5
  -1  -9   9 711.643 106.401   1
  -1  -9  10 84.5641 59.1825   6
   1  -9 -10 56.0547 69.5550   6
  -1  -9  10 141.749 39.1591  10
  -1  -9  11 242.697 44.0227  10
  -1  -9  11 309.062 61.0629   6
   1  -9 -11 429.635 68.0538   6
  -1  -9  12 1936.89 171.558   7
  -1  -9  12 1761.03 144.588   6
  -1  -9  12 1503.06 138.264  10
   1  -9 -12 1727.95 148.947   6
   1  -9 -13 893.488 97.7734   6
  -1  -9  13 882.363 90.6347   6
  -1  -9  13 820.799 78.5825  10
   1  -9 -14 58.6412 65.3282   6
  -1  -9  14 108.627 55.1186   6
  -1  -9  14 93.7587 37.2918  10
   1  -9 -15 614.940 75.7723   6
  -1  -9  15 588.223 63.4130  10
   1  -9 -15 646.224 81.9797   5
  -1  -9  16 49.6141 39.2225  10
   1  -9 -16 53.4610 66.5500   5
  -1  -9  17 53.3033 40.4333  10
   1  -9 -17 126.070 73.6344   5
   1  -9 -18 113.471 78.7863   5
  -1  -9  18-20.1505 40.2250  10
   1  -9 -19 136.391 80.1589   5
  -1  -9  19 159.383 43.4853  10
   1  -9 -20 442.058 87.2325   5
  -1  -9  20 310.929 50.7471  10
   1  -9 -21-117.243 83.4003   5
   1  -9 -21 15.5122 37.0436   8
  -1  -9  21-15.5582 42.0277  10
   1  -9 -22 530.405 71.9176   8
  -1  -9  22 839.672 73.5942  10
   1  -9 -23 201.721 47.5969   8
   1  -9 -23 446.258 84.7391   5
  -1  -9  23 281.583 47.2671  10
  -1   9 -23 365.015 69.0713   3
  -1   9 -24 333.265 73.9492   3
   1  -9 -24 559.869 87.0636   5
  -1  -9  24 401.167 53.4696  10
   1  -9 -25 87.4381 79.6724   5
  -1  -9  25 55.5888 40.3503  10
  -1   9 -25 41.7461 68.4070   3
  -1   9 -26 130.638 69.3892   3
   1  -9 -26 14.5299 80.2054   5
   1  -9 -27 87.1934 77.8336   5
  -1   9 -27 203.425 64.8864   3
  -1   9 -28-4.59444 62.9535   3
   1  -9 -28 55.9939 73.1882   5
  -1   9 -29 43.6280 59.8029   3
   1  -9 -29 67.9888 72.0591   5
  -1   9 -30-23.5599 58.2256   3
   1  10 -30 17.6672 57.4338   3
   1  10 -29 78.8276 58.7715   3
  -1 -10 -29-162.647 78.7033   5
   1  10 -28 35.8362 58.9773   3
   1 -10  28 44.3310 42.6686  10
  -1 -10 -28-96.0910 79.4216   5
  -1 -10 -27 137.420 80.7502   5
   1 -10  27 27.3807 43.8198  10
   1 -10  26 61.9558 46.4770  10
  -1 -10 -26 111.649 88.2094   5
   1 -10  25 0.74616 47.6323  10
  -1 -10 -25 30.0858 89.6933   5
   1 -10  24 230.191 52.5343  10
  -1 -10 -24 184.946 92.7253   5
  -1 -10 -23 20.5686 90.9493   5
   1 -10  23-31.0801 49.6503  10
   1  10 -23-26.2798 68.9415   3
   1  10 -22 274.799 70.3164   3
  -1 -10 -22 355.796 93.3929   5
   1 -10  22 186.242 53.8188  10
   1 -10  21 548.141 73.7858  10
  -1 -10 -21 624.209 102.995   5
   1  10 -21 805.003 85.1128   3
   1 -10  20 93.1662 53.2205  10
   1  10 -20 157.160 63.9227   3
  -1 -10 -20 294.933 89.3531   5
  -1 -10 -19 188.203 86.0213   5
   1  10 -19 39.6226 58.2276   3
   1 -10  19 13.6473 50.5879  10
  -1 -10 -18 664.476 97.7786   5
   1 -10  18 626.454 73.8087  10
   1 -10  17 88.0663 49.3659  10
   1 -10  16 86.0951 49.3780  10
   1 -10  15 52.4009 46.6578  10
  -1 -10 -15 2.38000 54.6219   6
  -1 -10 -14 28.4649 62.4974   6
   1 -10  14 41.9704 46.6855  10
   1 -10  14 52.1609 66.2280   6
   1 -10  13 136.191 46.7348  10
  -1 -10 -13 255.470 74.0713   5
  -1 -10 -13 115.492 60.4116   6
   1 -10  13 157.287 75.3828   6
  -1 -10 -12 140.610 62.1321   6
   1 -10  12 232.569 74.0773   6
  -1 -10 -12 170.414 70.5848   5
   1 -10  12 189.623 48.4715  10
   1 -10  11 162.335 73.0521   6
  -1 -10 -11 83.9990 59.7542   6
   1 -10  11 132.497 46.6471  10
  -1 -10 -11 222.712 69.6092   5
   1 -10  10 101.581 71.0932   6
   1 -10  10 75.5052 45.1842  10
  -1 -10 -10 115.390 66.3119   5
  -1 -10 -10 97.6780 65.6314   6
   1 -10   9 11.4591 67.4832   6
  -1 -10  -9-47.6058 66.8653   6
  -1 -10  -9 60.8811 64.1698   5
   1 -10   9-6.61078 44.7304  10
   1 -10   8 162.182 48.6816  10
  -1 -10  -8 234.498 63.9649   5
  -1 -10  -8 166.729 72.5804   6
   1 -10   8 287.055 76.3502   6
   1 -10   7 545.532 63.7109  10
  -1  10   7 603.108 85.6991   1
  -1 -10  -7 638.501 89.5567   6
   1 -10   7 652.672 91.8793   6
  -1 -10  -7 424.659 76.0921   5
   1  10  -7 520.653 72.2320   2
   1  10  -6 1227.52 127.598   2
  -1 -10  -6 1494.35 136.711   6
   1 -10   6 1707.17 137.702   6
  -1  10   6 1493.98 136.584   1
  -1 -10  -6 1593.21 129.180   5
   1 -10   6 1268.50 122.995  10
   1  10  -5 413.702 65.5907   2
  -1 -10  -5 445.349 66.8675   5
   1 -10   5 542.037 82.9205   6
  -1 -10  -5 481.464 85.5182   6
   1 -10   5 297.223 56.2110  10
  -1  10   5 522.705 79.4199   1
   1  10  -4 359.938 62.0039   2
  -1  10   4 325.638 77.3337   1
   1 -10   4 487.050 82.4691   6
  -1 -10  -4 364.195 63.6941   5
  -1  10   4 331.738 96.8299   7
   1 -10   4 329.336 51.8599  10
  -1 -10  -4 471.053 80.0999   6
  -1 -10  -3 1116.67 108.225   6
  -1  10   3 939.501 127.273   7
  -1 -10  -3 819.834 93.4355   5
   1 -10   3 1191.59 106.708   6
  -1  10   3 953.593 100.962   1
   1  10  -3 807.491 91.3201   2
  -1 -10  -2 772.382 81.9034   5
   1  10  -2 681.809 79.6580   2
  -1  10   2 732.973 116.829   7
  -1  10   2 719.858 93.0912   1
   1 -10   2 939.736 98.7562   6
   1 -10   1 1246.44 122.972   6
  -1 -10  -1 1289.41 109.297   5
   1  10  -1 1123.80 108.618   2
  -1  10   1 904.653 137.235   7
   1  10   0 2500.65 271.858   7
   1 -10   0 3611.50 256.888   6
  -1  10   0 2551.96 264.519   7
   1  10   0 2702.52 249.068   2
  -1 -10   0 3975.23 257.957   6
  -1 -10   0 2971.89 248.623   5
  -1 -10   1 1289.32 104.605   5
   1  10   1 982.681 106.266   2
  -1 -10   1 1362.87 121.644   6
   1 -10  -1 1232.82 107.667   5
   1 -10  -2 840.536 85.6269   5
   1  10   2 626.844 126.106   7
  -1 -10   2 848.933 77.2913   5
   1  10   2 664.829 81.5655   2
  -1  10  -2 802.665 94.4251   2
  -1  10  -3 994.109 107.062   2
   1  10   3 710.663 136.776   7
   1 -10  -3 1027.27 99.8442   5
  -1 -10   3 1155.78 114.105   6
   1 -10  -3 1068.28 112.391   6
  -1  10  -4 319.916 73.9297   2
   1 -10  -4 418.225 83.5505   6
  -1 -10   4 590.418 82.8086   6
   1  10   4 327.914 118.571   7
   1 -10  -4 482.719 66.1808   5
   1 -10  -5 548.218 91.6693   6
   1 -10  -5 534.619 70.7817   5
  -1 -10   5 503.866 88.3927   6
  -1  10  -5 478.175 78.3469   2
   1 -10  -6 1373.65 136.886   6
   1 -10  -6 1287.12 124.973   5
  -1 -10   6 1222.64 116.104  10
   1 -10  -7 552.783 91.3595   6
  -1 -10   7 552.312 106.999   1
  -1 -10   7 518.006 86.3461   6
   1 -10  -7 596.762 74.8818   5
  -1 -10   7 415.565 55.9211  10
   1 -10  -8 196.451 65.2993   5
  -1 -10   8 167.423 71.4348   6
  -1 -10   8 90.8376 41.3438  10
   1 -10  -8 204.655 75.3605   6
  -1 -10   9-2.09530 67.1277   6
   1 -10  -9-13.5773 70.3714   6
   1 -10  -9 23.1102 65.6770   5
  -1 -10   9 10.5690 39.7032  10
   1 -10 -10 128.231 67.5287   5
  -1 -10  10 124.705 60.2406   6
  -1 -10  10 38.2194 40.0184  10
   1 -10 -10 64.8977 70.7394   6
   1 -10 -11 57.6201 68.9952   5
  -1 -10  11 179.342 42.4183  10
   1 -10 -11 163.051 74.1177   6
  -1 -10  11 122.900 61.1952   6
  -1 -10  12 232.986 43.9473  10
  -1 -10  12 95.5127 61.6280   6
   1 -10 -12 247.664 75.5200   6
   1 -10 -13 273.793 76.4091   6
  -1 -10  13 162.532 64.4149   6
  -1 -10  13 152.337 45.1128  10
  -1 -10  14 25.4031 60.2353   6
  -1 -10  14-5.05550 40.7355  10
   1 -10 -14 54.0578 70.4963   6
   1 -10 -15 77.7492 59.6620   6
  -1 -10  15 29.3230 41.2850  10
  -1 -10  16 67.1218 41.1958  10
   1 -10 -16 103.881 76.1806   5
   1 -10 -17 98.7632 80.6048   5
  -1 -10  17 104.191 42.8085  10
  -1 -10  18 468.344 59.7652  10
   1 -10 -18 663.424 94.2715   5
   1 -10 -19 68.2743 80.5110   5
  -1 -10  19 39.0309 42.4491  10
   1 -10 -20 253.814 84.0982   5
  -1 -10  20 172.440 46.1870  10
  -1 -10  21 679.654 70.1910  10
   1 -10 -21 662.643 99.6906   5
   1 -10 -22 226.367 85.4071   5
  -1 -10  22 312.131 49.3098  10
  -1 -10  23 11.9850 42.0170  10
   1 -10 -23-6.69169 81.8197   5
  -1 -10  24 150.561 43.4488  10
   1 -10 -24 69.0617 83.4501   5
  -1  10 -25 27.2530 68.3191   3
   1 -10 -25 38.5104 81.3639   5
  -1  10 -26 20.0557 68.4887   3
   1 -10 -26-59.0833 77.6041   5
  -1  10 -27 32.1050 63.4228   3
   1 -10 -27 73.0736 77.8222   5
  -1  10 -28-34.1306 59.6423   3
   1 -10 -28-15.0493 75.8262   5
  -1  10 -29 48.9688 58.5349   3
  -1  10 -30 19.7201 55.2692   3
  -1 -11 -28 153.769 79.6299   5
   1 -11  27-101.351 44.7658  10
  -1 -11 -27-136.937 82.8011   5
  -1 -11 -26-64.9233 86.2288   5
   1 -11  26-62.2097 46.3093  10
   1 -11  25 61.7043 48.9718  10
  -1 -11 -25 216.304 88.1786   5
   1  11 -25 109.852 60.8003   3
   1  11 -24 42.4723 61.7868   3
  -1 -11 -24 67.5405 90.5412   5
   1 -11  24 32.8940 49.1384  10
   1  11 -23 204.176 68.4365   3
  -1 -11 -23 235.309 95.1624   5
   1 -11  23 91.8136 51.6908  10
  -1 -11 -22-13.8511 92.6124   5
   1 -11  22-2.37398 51.0496  10
   1  11 -22-71.9177 66.7137   3
  -1 -11 -21 6.04423 92.2383   5
   1  11 -21 118.795 63.7562   3
   1 -11  21 94.3414 52.2986  10
  -1 -11 -20 160.329 93.5687   5
   1 -11  20 70.8900 51.0613  10
   1  11 -20 53.6646 57.8080   3
   1 -11  19 32.4461 50.1546  10
   1  11 -19 30.0065 59.9030   3
   1 -11  18 69.5714 50.2215  10
   1 -11  17 273.201 57.3018  10
  -1 -11 -16 24.8247 56.9921   6
   1 -11  16 8.30153 49.7112  10
  -1 -11 -15-9.24937 58.1149   6
   1 -11  15-10.3774 50.5776  10
  -1 -11 -14 124.611 75.4875   5
   1 -11  14 109.186 49.3519  10
  -1 -11 -14 20.7075 64.4609   6
   1 -11  14-7.41977 66.9289   6
   1 -11  13 67.3252 75.4448   6
  -1 -11 -13 27.4593 66.0951   6
   1 -11  13 57.9193 49.7211  10
  -1 -11 -13 116.928 76.3420   5
  -1 -11 -12-20.6562 65.3728   6
   1 -11  12 132.126 80.8122   6
   1 -11  12 46.5325 50.4706  10
  -1 -11 -12 120.142 72.4070   5
  -1 -11 -11 147.772 64.6681   6
   1 -11  11 144.758 52.1041  10
  -1 -11 -11 76.2109 71.3546   5
   1 -11  11 245.506 82.3582   6
   1 -11  10 76.3103 81.3323   6
  -1 -11 -10-45.4461 69.3602   5
  -1 -11 -10 39.2241 64.2430   6
   1 -11  10-40.9541 48.7727  10
  -1 -11  -9-25.4830 65.7552   6
   1 -11   9 18.4912 74.3102   6
  -1 -11  -9 4.03648 67.7327   5
   1 -11   9-22.3567 46.8226  10
  -1 -11  -8 100.375 74.3546   6
   1 -11   8 176.748 71.0480   6
  -1 -11  -8 111.644 67.3891   5
   1 -11   8 153.733 49.1456  10
   1 -11   7 876.788 91.2409  10
  -1 -11  -7 1089.01 110.265   6
   1 -11   7 1012.65 107.763   6
  -1 -11  -7 911.146 99.8406   5
   1 -11   6 153.238 49.3078  10
  -1 -11  -6 348.887 82.8621   6
   1 -11   6 203.621 77.3179   6
  -1 -11  -6 204.617 63.4856   5
   1 -11   5 126.615 49.8993  10
  -1 -11  -5 199.709 81.5306   6
  -1 -11  -5 156.262 63.3322   5
   1 -11   5 109.747 79.8217   6
  -1  11   4 186.105 111.557   7
  -1 -11  -4 268.978 82.6055   6
   1 -11   4 274.671 86.0881   6
  -1 -11  -4 187.893 63.3498   5
  -1 -11  -3-19.2883 58.5511   5
  -1  11   3 104.119 102.706   7
   1 -11   3 92.3296 82.9802   6
  -1 -11  -3 66.2784 82.5507   6
  -1  11   2 490.999 112.950   7
  -1 -11  -2 584.274 73.8721   5
   1 -11   2 735.221 98.1936   6
  -1 -11  -1 110.109 51.6891   5
   1 -11   1 347.316 89.3250   6
  -1 -11   0 63.5411 83.1287   6
   1  11   0 46.1259 99.3320   7
   1 -11   0 55.2324 84.7608   6
  -1 -11   0-15.8014 48.1119   5
  -1 -11   1 230.026 46.6889   5
  -1  11  -1 168.850 67.4801   2
  -1 -11   1 326.803 83.3521   6
  -1 -11   2 788.131 102.740   6
   1 -11  -2 650.327 78.5687   5
   1 -11  -3 47.1462 83.9391   6
   1 -11  -3 3.18750 56.8271   5
  -1 -11   3 158.471 83.2211   6
  -1 -11   4 200.069 81.7630   6
   1 -11  -4 196.586 62.4389   5
   1 -11  -4 373.516 86.0929   6
   1 -11  -5 63.5169 85.7102   6
   1 -11  -5 143.626 59.6785   5
  -1 -11   5 127.441 82.7075   6
   1 -11  -6 233.367 62.9249   5
  -1 -11   6 264.857 83.0791   6
   1 -11  -6 323.500 86.0075   6
   1 -11  -7 933.193 107.475   6
   1 -11  -7 723.782 94.5472   5
  -1 -11   7 1051.79 105.027   6
   1 -11  -8 253.226 76.8757   6
  -1 -11   8 263.312 72.9414   6
   1 -11  -8 138.585 65.3398   5
  -1 -11   8 105.868 43.3709  10
  -1 -11   9 104.822 67.9881   6
  -1 -11   9-12.8024 41.2300  10
   1 -11  -9 20.6622 66.6837   5
   1 -11  -9 35.1567 78.6594   6
  -1 -11  10-11.5608 40.8989  10
   1 -11 -10 138.936 80.5927   6
  -1 -11  10-34.7315 61.9334   6
   1 -11 -10 104.576 69.6197   5
  -1 -11  11 203.808 65.9595   6
  -1 -11  11 98.4797 43.9976  10
   1 -11 -11 178.858 84.8304   6
   1 -11 -11 143.678 72.3195   5
  -1 -11  12-5.46616 65.5280   6
  -1 -11  12-8.34856 42.7523  10
   1 -11 -12 72.7327 75.0457   5
   1 -11 -12-62.3000 83.2064   6
   1 -11 -13-16.9593 85.2990   6
   1 -11 -13 97.0046 77.5745   5
  -1 -11  13 75.0353 64.9849   6
  -1 -11  13 74.2199 45.1357  10
  -1 -11  14 61.9713 63.7069   6
  -1 -11  14-17.4881 42.5227  10
   1 -11 -14 30.1111 76.6109   6
  -1 -11  15 38.2241 43.5439  10
   1 -11 -15-60.9715 63.0844   6
   1 -11 -16 70.4884 59.1927   6
  -1 -11  16 1.94192 44.8029  10
  -1 -11  17 316.372 52.0835  10
  -1 -11  18 125.629 46.4164  10
   1 -11 -18 24.9184 79.9631   5
   1 -11 -19 60.4670 82.3799   5
  -1 -11  19 96.5893 45.5463  10
  -1 -11  20 133.931 45.9372  10
   1 -11 -20 16.9182 83.2368   5
  -1 -11  21 102.929 44.5250  10
   1 -11 -21 87.3350 84.2791   5
  -1 -11  22 71.3621 42.8638  10
   1 -11 -22 24.8220 85.5463   5
  -1 -11  23 80.2642 42.8662  10
   1 -11 -23 188.753 86.5030   5
   1 -11 -24 37.7492 85.0506   5
   1 -11 -25 162.642 82.6528   5
   1 -11 -26-34.6790 79.7020   5
   1 -11 -27-103.641 77.2033   5
  -1  11 -27-33.8295 59.9331   3
  -1  11 -28 59.0611 58.4665   3
  -1  11 -29-18.5350 56.8015   3
   1  12 -27 74.4771 55.9931   3
  -1 -12 -27 0.45146 79.6789   5
   1 -12  26-48.9185 43.7790  10
   1  12 -26-23.6181 58.0955   3
  -1 -12 -26-66.9847 85.4973   5
   1 -12  25 39.4668 46.7523  10
   1  12 -25 1.19505 59.0477   3
  -1 -12 -25-25.1686 85.6752   5
  -1 -12 -24 20.4982 85.7354   5
   1  12 -24 45.0726 59.9501   3
   1 -12  24-2.58365 47.3801  10
   1 -12  23-68.4707 49.4225  10
   1  12 -23 60.0619 63.7463   3
  -1 -12 -23-64.0876 89.4961   5
   1  12 -22 39.4829 67.2492   3
   1 -12  22 37.5691 51.1909  10
  -1 -12 -22 34.3593 90.7198   5
  -1 -12 -21 144.699 96.5698   5
   1  12 -21 143.139 63.4982   3
   1 -12  21 64.0971 53.6921  10
   1 -12  20 2.93871 53.8953  10
   1  12 -20-40.9518 60.5615   3
   1 -12  19 40.0861 53.8304  10
   1  12 -19 90.4632 61.9145   3
   1  12 -18-34.8002 57.3580   3
   1 -12  18 42.9762 53.2660  10
   1 -12  17 431.393 65.2384  10
   1 -12  16 141.581 53.2187  10
  -1 -12 -16 65.2948 62.3976   6
  -1 -12 -15 72.8988 64.9033   6
  -1 -12 -15 104.150 84.9942   5
   1 -12  15 127.110 54.3118  10
  -1 -12 -14 46.1529 86.7414   5
  -1 -12 -14-51.3734 71.9093   6
   1 -12  14-32.4209 68.5107   6
   1 -12  14 118.310 52.2691  10
  -1 -12 -13 98.4358 72.8697   6
   1 -12  13 24.6885 72.4275   6
  -1 -12 -13 5.85834 82.1821   5
   1 -12  13 112.810 52.8048  10
  -1 -12 -12-147.509 78.8629   5
   1 -12  12 14.2817 81.8411   6
  -1 -12 -12 59.7995 70.1576   6
   1 -12  12 31.3474 52.5514  10
  -1 -12 -11-43.1380 77.3732   5
   1 -12  11-36.8944 53.2312  10
  -1 -12 -11 9.77450 68.6378   6
   1 -12  11-138.657 88.4833   6
   1 -12  10 26.2636 84.9526   6
  -1 -12 -10 114.591 75.3584   5
  -1 -12 -10 74.8781 71.5149   6
   1 -12  10 24.6653 51.7228  10
   1 -12   9 14.5818 89.1337   6
  -1 -12  -9 47.9824 72.4247   5
  -1 -12  -9 87.4364 71.3247   6
   1 -12   9 17.9060 49.7393  10
  -1 -12  -8 252.984 74.9525   5
   1 -12   8 333.411 55.8886  10
   1 -12   8 241.286 92.0310   6
  -1 -12  -8 308.085 75.8450   6
  -1 -12  -7 177.224 71.9514   5
   1 -12   7 123.769 52.9313  10
  -1 -12  -7 147.196 79.6207   6
   1 -12   7 174.007 80.2769   6
  -1 -12  -6 81.7948 69.1241   5
  -1 -12  -6 212.268 81.2696   6
   1 -12   6 140.779 81.5944   6
  -1 -12  -5 299.021 86.7041   6
  -1 -12  -5 348.182 72.2356   5
   1 -12   5 414.341 85.7799   6
   1 -12   4 281.621 87.3602   6
  -1 -12  -4 274.059 68.8249   5
   1 -12   3 374.174 86.6136   6
  -1 -12  -3 511.482 93.0520   6
  -1 -12  -3 319.839 64.8503   5
   1 -12   2-5.86759 83.1263   6
  -1 -12  -2 0.25582 56.3321   5
   1 -12   1 218.785 84.6720   6
  -1 -12  -1 179.878 54.0136   5
  -1 -12   0 23.1547 85.3105   6
   1 -12   0-28.1196 85.5811   6
  -1 -12   0-33.7386 46.8809   5
  -1 -12   1 250.745 87.2588   6
  -1 -12   2 16.9451 83.1143   6
   1 -12  -3 431.759 71.4660   5
  -1 -12   3 568.537 93.2433   6
  -1 -12   4 450.619 87.4986   6
   1 -12  -4 357.932 67.7057   5
   1 -12  -4 281.958 89.9447   6
  -1 -12   5 410.304 91.5431   6
   1 -12  -5 434.185 71.3919   5
   1 -12  -5 521.647 90.7198   6
  -1 -12   6 89.6574 81.0691   6
   1 -12  -6 141.135 85.3863   6
   1 -12  -6 200.395 65.1563   5
  -1 -12   7 132.088 77.7133   6
   1 -12  -7 80.8771 84.2874   6
   1 -12  -7 99.2569 69.5066   5
  -1 -12   8 251.456 70.2366   6
   1 -12  -8 213.423 72.2824   5
   1 -12  -8 268.933 91.7142   6
  -1 -12   9-7.42598 65.2695   6
   1 -12  -9-64.6556 70.2931   5
   1 -12  -9-65.2154 85.5987   6
   1 -12 -10 77.7902 86.4684   6
  -1 -12  10-35.8853 69.9418   6
   1 -12 -10 64.4640 70.5516   5
   1 -12 -11 31.1885 90.7352   6
  -1 -12  11 67.4756 67.6954   6
   1 -12 -11 72.3162 72.7841   5
  -1 -12  12 18.9653 46.6438  10
   1 -12 -12-34.7719 90.1727   6
  -1 -12  12 37.6063 72.4644   6
   1 -12 -12 26.6373 72.5853   5
  -1 -12  13 113.363 46.5099  10
  -1 -12  13 41.2308 71.0699   6
   1 -12 -13 165.366 76.2231   5
   1 -12 -13 61.4281 80.5372   6
   1 -12 -14 25.1645 78.5882   5
   1 -12 -14-28.3530 73.9530   6
  -1 -12  14 118.203 65.2228   6
  -1 -12  14 88.4496 44.1960  10
  -1 -12  15 149.618 46.5656  10
   1 -12 -15 57.3312 69.0271   6
   1 -12 -16 33.5223 63.9173   6
  -1 -12  16 112.344 46.3086  10
  -1 -12  17 413.126 57.7758  10
  -1 -12  18 102.123 46.7128  10
  -1 -12  19 174.939 48.6121  10
   1 -12 -20 94.4857 89.3244   5
  -1 -12  20 58.8860 43.3448  10
   1 -12 -21-19.8849 86.6176   5
  -1 -12  21 110.986 43.6011  10
  -1 -12  22 33.3877 41.6867  10
   1 -12 -22-102.635 84.6346   5
  -1  12 -22 23.5114 64.4109   3
  -1  12 -23 20.2959 66.5256   3
   1 -12 -23 16.6756 82.9916   5
   1 -12 -24-76.3744 84.0592   5
   1 -12 -25-117.982 82.4887   5
   1 -12 -26 101.025 81.0023   5
  -1  12 -28-68.8315 55.2948   3
  -1 -13 -26 21.0436 79.5375   5
   1  13 -26-26.8974 54.6920   3
   1  13 -25-84.7617 56.8056   3
  -1 -13 -25 0.95894 83.6452   5
   1 -13  25 9.57134 43.9869  10
   1  13 -24 44.1683 57.7513   3
   1 -13  24 32.7183 45.5841  10
  -1 -13 -24 23.0888 88.9160   5
   1  13 -23 81.7343 59.7927   3
   1 -13  23 48.3571 47.4005  10
  -1 -13 -23 2.59773 89.9440   5
   1 -13  22-35.1325 49.3607  10
   1  13 -22 74.4810 62.8970   3
   1  13 -21 25.0205 65.1553   3
   1 -13  21 53.8409 51.9663  10
   1  13 -20 135.225 62.7126   3
   1 -13  20 158.086 53.4884  10
   1 -13  19 15.2497 53.2326  10
   1  13 -19 9.85111 60.7221   3
  -1 -13 -18 37.1980 93.3036   5
   1 -13  18 40.2452 54.1549  10
   1  13 -18 93.4851 58.1776   3
  -1 -13 -17-24.1176 93.8604   5
   1 -13  17 151.798 56.6144  10
   1  13 -17 158.692 59.4671   3
   1 -13  16-2.59621 54.1110  10
  -1 -13 -16-1.60658 91.8794   5
  -1 -13 -15-9.11950 69.4851   6
   1 -13  15 114.141 55.9198  10
  -1 -13 -15-7.31351 92.0503   5
   1 -13  14 87.3667 72.2441   6
   1 -13  14 45.4467 54.1703  10
  -1 -13 -14 15.7436 89.8698   5
  -1 -13 -14-19.6416 71.9383   6
  -1 -13 -13 118.366 87.1606   5
   1 -13  13 200.352 55.7577  10
  -1 -13 -13 97.0538 76.6732   6
   1 -13  13 88.4094 72.9584   6
  -1 -13 -12 108.557 85.2806   5
  -1 -13 -12 70.5933 81.4623   6
   1 -13  12 148.462 55.5674  10
   1 -13  12 185.567 81.0102   6
  -1 -13 -11 154.423 75.5204   6
  -1 -13 -11 101.875 84.1147   5
   1 -13  11 11.2608 55.9141  10
   1 -13  11 33.4222 86.8849   6
  -1 -13 -10 395.966 83.9054   5
   1 -13  10 227.199 95.7120   6
  -1 -13 -10 280.253 83.3679   6
   1 -13  10 207.469 59.7699  10
  -1 -13  -9 216.061 81.6077   5
  -1 -13  -9 85.7742 78.0939   6
   1 -13   9 192.588 97.9240   6
  -1 -13  -8 119.301 76.5030   6
  -1 -13  -8 202.062 76.1901   5
   1 -13   8 145.113 99.2249   6
  -1 -13  -7 127.409 72.4781   5
  -1 -13  -7 59.2865 75.4180   6
   1 -13   7 38.4879 92.8307   6
  -1 -13  -6 141.883 80.7218   6
   1 -13   6 251.262 94.1658   6
  -1 -13  -6 233.006 70.0998   5
  -1 -13  -5 147.080 82.5560   6
   1 -13   5 32.3345 90.2816   6
  -1 -13  -5 88.7594 67.5428   5
  -1 -13  -4-21.2218 64.8349   5
   1 -13   4-94.5949 93.4944   6
  -1 -13  -4-18.6567 84.9720   6
   1 -13   3 55.8251 92.7500   6
  -1 -13  -3 135.294 62.2998   5
   1 -13   2 101.584 91.7440   6
  -1 -13  -2 61.3022 56.3164   5
   1 -13   1 95.0909 90.6832   6
  -1 -13  -1 190.978 55.8219   5
  -1 -13   0 46.6757 85.7311   6
   1 -13   0 113.038 89.0596   6
  -1 -13   1 123.348 87.7737   6
  -1 -13   2-8.13408 85.8845   6
  -1 -13   3 61.9857 83.4919   6
   1 -13  -4-185.732 94.3830   6
  -1 -13   4 31.3385 82.7246   6
  -1 -13   5-4.15011 79.0739   6
   1 -13  -5 67.6623 68.4038   5
   1 -13  -5 132.499 90.9803   6
  -1 -13   6 115.870 79.5396   6
   1 -13  -6 293.634 99.3974   6
   1 -13  -6 244.969 69.2918   5
   1 -13  -7 173.163 96.6159   6
  -1 -13   7-27.9271 74.6552   6
   1 -13  -7 90.1524 68.1560   5
   1 -13  -8 109.003 72.7763   5
   1 -13  -8 220.183 99.4366   6
  -1 -13   8 88.4419 76.9697   6
   1 -13  -9 175.166 97.7073   6
   1 -13  -9 165.184 73.8605   5
  -1 -13   9 189.905 74.4968   6
  -1 -13  10 326.911 77.7441   6
   1 -13 -10 350.705 103.467   6
   1 -13 -10 176.154 78.2756   5
  -1 -13  11 8.67036 77.5374   6
   1 -13 -11 157.147 78.4035   5
   1 -13 -11 148.753 91.3986   6
   1 -13 -12 208.423 82.3417   5
   1 -13 -12 75.8782 88.8209   6
  -1 -13  12 215.403 77.5660   6
  -1 -13  13 208.890 74.5370   6
   1 -13 -13 86.6519 83.7717   5
   1 -13 -13 194.469 80.0557   6
   1 -13 -14 41.7958 74.4547   6
  -1 -13  14 17.1844 68.2137   6
   1 -13 -14-0.47232 85.3012   5
   1 -13 -15-4.85609 86.4048   5
   1 -13 -15 39.9652 72.5728   6
   1 -13 -16 86.6507 88.7571   5
   1 -13 -16 96.0207 70.9634   6
   1 -13 -21-87.1736 84.8284   5
  -1  13 -21-113.186 62.7198   3
   1 -13 -22-96.9622 85.3364   5
  -1  13 -22 51.4390 65.6576   3
  -1  13 -23-6.57336 64.0862   3
   1 -13 -23 73.6129 84.6128   5
   1 -13 -24 33.8371 83.3100   5
  -1  13 -24 26.7851 65.0684   3
  -1  13 -25-101.060 64.8433   3
  -1  13 -26-33.4399 58.2489   3
   1  14 -25-34.2093 52.3489   3
  -1 -14 -25 134.808 78.8967   5
   1  14 -24 40.2908 55.0344   3
   1  14 -23-2.21990 55.5277   3
   1  14 -22-23.4274 58.2110   3
   1  14 -21-5.41026 61.5891   3
  -1 -14 -20 72.1915 91.1791   5
   1  14 -20 8.33929 61.0659   3
   1  14 -19 116.963 61.4611   3
  -1 -14 -19 61.1849 91.0326   5
  -1 -14 -18-10.0261 91.4552   5
   1  14 -18-18.0010 59.9530   3
  -1 -14 -17 107.042 90.5791   5
   1  14 -17 204.937 60.6976   3
   1  14 -16-20.8029 56.1223   3
  -1 -14 -16 5.71597 89.4065   5
  -1 -14 -15 160.544 72.7833   6
  -1 -14 -15 78.4358 88.5203   5
  -1 -14 -14 191.074 90.0428   5
  -1 -14 -14 137.279 76.3988   6
   1 -14  13 38.8699 78.6306   6
  -1 -14 -13-0.97913 85.6738   5
  -1 -14 -13-21.3360 78.8725   6
  -1 -14 -12 5.70516 85.0781   5
   1 -14  12 40.1990 79.0455   6
  -1 -14 -12-72.6425 82.6712   6
   1 -14  11 175.895 83.7248   6
  -1 -14 -11 41.0180 81.2641   5
  -1 -14 -11 2.63945 82.3228   6
  -1 -14 -10 101.384 81.6146   6
   1 -14  10-8.84852 85.8124   6
  -1 -14 -10 48.4015 79.7503   5
  -1 -14  -9 20.4153 83.8111   6
  -1 -14  -9 73.2534 76.6266   5
   1 -14   9 85.1648 93.8550   6
   1 -14   8 173.308 100.792   6
  -1 -14  -8-8.83359 81.4742   6
  -1 -14  -8-17.8757 79.5064   5
   1 -14   7 265.704 101.017   6
  -1 -14  -7 287.573 86.6305   6
  -1 -14  -7 215.137 80.1222   5
  -1 -14  -6 10.9096 73.2540   5
  -1 -14  -6 140.726 79.4190   6
   1 -14   6 19.2111 100.598   6
  -1 -14  -5 49.7656 69.9102   5
   1 -14   5 90.5502 105.167   6
  -1 -14  -5 79.0628 81.2773   6
  -1 -14  -4-4.36416 82.4398   6
   1 -14   4 15.1964 102.337   6
  -1 -14  -4 113.808 65.5056   5
   1 -14   3-19.1235 100.740   6
  -1 -14  -3-33.8761 62.0493   5
   1 -14   2 88.2816 102.129   6
   1 -14   1 51.7217 104.669   6
   1 -14   0-104.375 103.254   6
  -1 -14   0 3.89639 85.3391   6
  -1 -14   1 68.1341 84.2481   6
  -1 -14   2 61.3440 83.9745   6
  -1 -14   3 15.3871 77.5765   6
  -1 -14   4 19.4470 80.0339   6
   1 -14  -4 113.193 103.468   6
  -1 -14   5 87.1047 82.2955   6
   1 -14  -5 114.062 102.953   6
   1 -14  -6 55.7111 110.284   6
  -1 -14   6 50.9055 82.9268   6
   1 -14  -7 264.883 110.462   6
  -1 -14   7 280.650 86.8564   6
  -1 -14   8 40.9051 80.1352   6
   1 -14  -8-15.3547 75.8148   5
   1 -14  -8 181.268 106.975   6
   1 -14  -9 205.036 103.838   6
   1 -14  -9 32.0900 79.5850   5
  -1 -14   9-48.3191 85.5265   6
   1 -14 -10-75.2253 97.7977   6
   1 -14 -10-36.7404 77.9411   5
  -1 -14  10 25.5402 84.1435   6
   1 -14 -11 14.8020 91.4516   6
  -1 -14  11-16.8405 81.0327   6
   1 -14 -11 57.7106 79.4961   5
  -1 -14  12-90.9882 79.2082   6
   1 -14 -12-123.642 81.3267   6
   1 -14 -12 16.1494 81.5246   5
   1 -14 -13 33.1201 81.6348   5
  -1 -14  13-5.70734 73.0115   6
   1 -14 -13 22.8013 81.2707   6
   1 -14 -14 107.931 80.3450   6
  -1 -14  14 14.5528 73.4463   6
   1 -14 -14 70.6070 82.3111   5
   1 -14 -15 48.0412 84.0343   5
   1 -14 -15 101.306 80.9034   6
   1 -14 -16 107.033 84.5328   5
   1 -14 -17 34.2082 85.8509   5
   1 -14 -18 18.5938 85.2923   5
  -1  14 -20 59.2362 59.8192   3
  -1  14 -21 17.7748 62.1616   3
  -1  14 -22-147.610 64.0510   3
  -1  14 -23 26.3281 63.6032   3
  -1  14 -24-16.0295 62.2964   3
  -1  14 -25-16.5753 55.7017   3
   1  15 -23 49.7455 51.1904   3
   1  15 -22 12.4832 52.1074   3
  -1 -15 -22 133.885 81.7718   5
  -1 -15 -21-45.7719 83.9008   5
   1  15 -21-46.9468 54.5330   3
   1  15 -20-36.4116 58.7567   3
  -1 -15 -20-37.0609 83.1372   5
  -1 -15 -19-20.8663 89.2289   5
   1  15 -19-7.17783 58.4265   3
   1  15 -18 123.333 59.2997   3
  -1 -15 -18 136.139 89.2614   5
  -1 -15 -17 20.7723 89.7372   5
   1  15 -17-37.2865 57.8693   3
  -1 -15 -16-97.4067 91.8056   5
   1  15 -16 23.0672 57.1899   3
  -1 -15 -15 142.134 72.6481   6
   1  15 -15 199.337 55.3886   3
  -1 -15 -14-93.6517 78.4009   6
  -1 -15 -14-65.2467 89.3823   5
   1 -15  14 69.6670 79.7519   6
   1  15 -14 39.8032 52.1428   3
   1 -15  13 75.6086 82.9395   6
  -1 -15 -13 26.4101 79.6460   6
  -1 -15 -13 95.9924 88.9264   5
   1 -15  12 39.0842 82.3278   6
  -1 -15 -12 73.8039 87.1165   5
  -1 -15 -12-2.57688 82.7085   6
  -1 -15 -11 66.8737 86.0453   6
  -1 -15 -11 18.3062 84.5991   5
   1 -15  11 177.135 85.3011   6
   1 -15  10-39.2572 82.6205   6
  -1 -15 -10 100.443 87.5707   6
  -1 -15 -10-37.1231 82.3505   5
  -1 -15  -9 9.58348 79.7424   5
  -1 -15  -9 54.3016 90.3792   6
   1 -15   9 135.478 87.8384   6
  -1 -15  -8 78.6991 86.3940   6
  -1 -15  -8 103.979 77.7786   5
   1 -15   8 136.195 98.2786   6
   1 -15   7 140.290 101.401   6
  -1 -15  -7 306.837 91.2855   6
  -1 -15  -7 184.141 77.7350   5
  -1 -15  -6 192.676 84.1184   6
   1 -15   6 155.223 106.264   6
  -1 -15  -6 98.8315 74.9242   5
  -1 -15  -5 471.585 103.146   6
   1 -15   5 745.640 121.328   6
   1 -15   4 339.922 116.771   6
  -1 -15  -4 498.465 99.0359   6
   1 -15   3 65.9647 110.333   6
   1 -15   2-144.301 114.852   6
   1 -15   1 120.245 110.767   6
  -1 -15   0 336.495 90.6500   6
   1 -15   0 331.217 118.989   6
  -1 -15   1 179.664 87.0291   6
  -1 -15   2-47.2734 89.7539   6
  -1 -15   3-19.7488 89.7706   6
   1 -15  -4 333.556 120.394   6
  -1 -15   4 228.091 90.6171   6
   1 -15  -5 526.038 126.010   6
  -1 -15   5 580.272 97.1566   6
  -1 -15   6 194.799 90.4496   6
   1 -15  -6 120.835 108.204   6
   1 -15  -7 344.853 114.842   6
  -1 -15   7 380.860 95.9058   6
  -1 -15   8 100.674 89.2663   6
   1 -15  -8 72.4743 106.180   6
  -1 -15   9 5.50785 89.6036   6
   1 -15  -9 31.5999 94.0725   6
   1 -15 -10 60.9384 91.6867   6
  -1 -15  10-51.7660 85.8160   6
  -1 -15  11-16.6330 80.3526   6
   1 -15 -11 58.4362 86.7521   6
  -1 -15  12 58.3837 79.1401   6
   1 -15 -12 143.913 86.1248   6
   1 -15 -13 71.3537 85.6435   6
  -1 -15  13-0.60431 77.5175   6
   1 -15 -14 33.7288 82.2373   6
  -1 -15  14-22.3311 72.4705   6
   1 -15 -15 128.003 79.3495   6
  -1  15 -19 53.6510 59.5532   3
  -1  15 -20 4.90637 61.0642   3
  -1  15 -21 94.2846 61.0795   3
  -1  15 -22-98.9699 61.1592   3
  -1  15 -23 23.3922 59.9148   3
   1  16 -21-33.7720 49.4277   3
   1  16 -20 20.9240 50.8554   3
  -1 -16 -19-106.996 83.7572   5
   1  16 -19 14.9486 52.7150   3
   1  16 -18 20.7540 56.6489   3
  -1 -16 -18-68.1181 85.3743   5
   1  16 -17 38.6648 56.8542   3
  -1 -16 -17 18.2333 85.3499   5
   1  16 -16-90.0895 55.7310   3
  -1 -16 -16-11.8386 85.9097   5
   1  16 -15 35.8067 54.8941   3
  -1 -16 -15-20.1764 86.1417   5
  -1 -16 -14 61.0090 74.7659   6
  -1 -16 -14 60.8283 85.7486   5
   1  16 -14 77.4260 52.6322   3
  -1 -16 -13-87.0966 81.6443   6
   1 -16  13-68.1219 81.7217   6
   1  16 -13 121.198 51.5416   3
  -1 -16 -13-48.2833 83.1327   5
   1 -16  12 61.2663 87.5702   6
   1  16 -12 43.7220 49.7496   3
  -1 -16 -12 13.7829 84.2725   5
  -1 -16 -12-31.3659 82.6447   6
  -1 -16 -11 11.4621 83.3408   6
   1 -16  11 139.033 88.7177   6
  -1 -16 -11 55.5808 82.7160   5
   1 -16  10-14.7826 88.8381   6
  -1 -16 -10-5.00260 81.8522   5
  -1 -16 -10 38.7547 86.4878   6
   1 -16   9 168.808 89.0270   6
  -1 -16  -9 34.3563 93.0546   6
   1 -16   8 123.927 86.0432   6
  -1 -16  -8-68.0667 93.3598   6
  -1 -16  -7 70.8246 98.1124   6
   1 -16   7-14.6428 90.2004   6
  -1 -16  -6 185.218 100.001   6
   1 -16   6 97.9685 93.2903   6
  -1 -16  -5 517.457 102.890   6
   1 -16   5 417.094 108.537   6
  -1 -16  -4-82.7595 92.0133   6
   1 -16   4-103.838 103.481   6
  -1 -16  -3 399.026 98.6701   6
   1 -16   3 327.890 111.176   6
   1 -16   2-40.4734 109.021   6
   1 -16   1 625.223 124.742   6
  -1 -16   0 34.2463 95.9094   6
   1 -16   0-4.41834 110.256   6
  -1 -16   1 576.765 107.858   6
  -1 -16   2 39.8627 91.5633   6
   1 -16  -3 365.070 109.002   6
  -1 -16   3 284.463 94.5006   6
   1 -16  -4-71.3141 105.627   6
  -1 -16   4 20.1079 90.9900   6
   1 -16  -5 496.365 106.126   6
  -1 -16   5 351.235 103.047   6
   1 -16  -6 6.52004 104.652   6
  -1 -16   6 83.4887 86.2957   6
  -1 -16   7-15.5788 88.6183   6
   1 -16  -7-6.36322 95.4684   6
   1 -16  -8 36.7944 89.6293   6
  -1 -16   8 127.050 88.4961   6
   1 -16  -9 101.209 93.6806   6
  -1 -16   9 126.588 87.6532   6
   1 -16 -10-59.6485 88.8458   6
  -1 -16  10-45.9599 82.3278   6
  -1 -16  11 99.1453 81.3665   6
   1 -16 -11 69.6421 89.2614   6
   1 -16 -12-48.5856 91.0478   6
  -1 -16  12 39.9445 79.6304   6
  -1 -16  13-12.0579 72.7970   6
   1 -16 -13-1.41581 86.8093   6
   1 -16 -14 85.2344 83.9645   6
  -1  16 -17-39.6212 57.8602   3
  -1  16 -18-14.0657 56.3019   3
  -1  16 -19-42.5284 59.4590   3
  -1  16 -20 63.4931 58.3606   3
  -1  16 -21-37.2500 58.3642   3
   1  17 -17-102.646 50.2577   3
   1  17 -16 65.5588 51.3600   3
   1  17 -15-12.5999 52.3144   3
   1  17 -14 30.8708 51.4502   3
  -1 -17 -13-58.2208 73.9278   6
   1 -17  12-83.5446 82.5241   6
  -1 -17 -12 71.0809 82.4361   6
   1 -17  11 27.8764 87.9454   6
  -1 -17 -11-10.2856 85.3217   6
   1 -17  10 14.0748 92.2109   6
  -1 -17 -10 105.671 86.0511   6
  -1 -17  -9-107.085 90.0816   6
   1 -17   9-50.8197 93.2215   6
   1 -17   8-45.6885 90.4068   6
  -1 -17  -8-58.5478 90.1865   6
  -1 -17  -7-15.1940 92.6872   6
   1 -17   7 105.797 95.1088   6
   1 -17   6 49.9150 94.0007   6
  -1 -17  -6-64.9448 96.1940   6
   1 -17   5 98.6019 90.3902   6
  -1 -17  -5 69.5695 93.1038   6
  -1 -17  -4 190.322 92.8334   6
   1 -17   4 98.0128 96.6417   6
   1 -17   3-28.7582 95.4080   6
  -1 -17  -3 77.1443 97.0619   6
   1 -17   2 34.8669 92.6749   6
   1 -17   1 56.4560 97.8187   6
  -1 -17   0 44.6515 101.076   6
   1 -17   0 104.992 97.6419   6
  -1 -17   1 78.5740 101.765   6
  -1 -17   2-31.5005 95.1155   6
   1 -17  -3-33.5781 92.1839   6
  -1 -17   3-38.1304 93.9553   6
   1 -17  -4 225.028 96.1020   6
  -1 -17   4 152.071 92.4751   6
   1 -17  -5 196.702 95.3525   6
  -1 -17   5 263.209 95.9019   6
   1 -17  -6 180.136 98.5553   6
  -1 -17   6 248.003 89.9266   6
  -1 -17   7-7.98759 87.1261   6
   1 -17  -7-18.8224 92.7050   6
  -1 -17   8-54.0646 83.2324   6
   1 -17  -8-68.0740 91.8549   6
  -1 -17   9-8.89241 84.8615   6
   1 -17  -9 69.5400 93.4875   6
  -1 -17  10 23.5760 82.8439   6
   1 -17 -10-22.2580 94.0251   6
   1 -17 -11-1.52265 94.8048   6
  -1 -17  11-79.8862 82.1429   6
   1 -17 -12 150.939 88.6599   6
  -1 -17  12-119.839 73.4228   6
   1 -17 -13 9.11627 80.3494   6
   1 -17 -14-63.3751 79.7421   6
  -1  17 -15 123.188 54.6220   3
  -1  17 -16 57.8744 54.1909   3
  -1  17 -17-53.6067 55.4116   3
  -1  17 -18 14.1595 54.8973   3
   1 -18  12 74.8420 76.8389   6
   1 -18  11 71.3997 79.1551   6
  -1 -18 -11-8.52999 77.3311   6
   1 -18  10-24.2952 85.5710   6
  -1 -18 -10-23.5339 82.4368   6
  -1 -18  -9 38.0820 87.5260   6
   1 -18   9 75.9296 89.3527   6
   1 -18   8 68.8042 91.5389   6
  -1 -18  -8 24.5968 90.0023   6
   1 -18   7-166.336 94.9147   6
  -1 -18  -7 73.5592 90.4547   6
   1 -18   6 101.518 94.6911   6
  -1 -18  -6-10.2934 88.8916   6
   1 -18   5-30.0897 98.3481   6
  -1 -18  -5 105.805 93.3445   6
  -1 -18  -4 64.1082 92.8507   6
   1 -18   4 3.17794 92.2620   6
  -1 -18  -3 146.003 95.8618   6
   1 -18   3-7.99644 94.6542   6
   1 -18   2-149.375 97.5653   6
   1 -18   1 111.361 100.050   6
   1 -18   0 52.6216 99.3701   6
  -1 -18   0-82.5424 97.5521   6
  -1 -18   1 71.3308 90.1758   6
  -1 -18   2 102.764 95.7798   6
  -1 -18   3 153.817 92.9440   6
   1 -18  -3-103.873 97.7119   6
   1 -18  -4 16.1752 92.2053   6
  -1 -18   4 71.6016 90.0052   6
  -1 -18   5-15.9354 88.2614   6
   1 -18  -5-37.8777 96.3810   6
  -1 -18   6-58.7155 89.9180   6
   1 -18  -6-7.24864 100.858   6
   1 -18  -7 41.9451 98.6021   6
  -1 -18   7 79.5261 86.8396   6
   1 -18  -8 26.4162 96.5405   6
  -1 -18   8-24.1962 87.2415   6
  -1 -18   9 104.732 81.9718   6
   1 -18  -9-99.4991 96.9699   6
  -1 -18  10-8.95319 73.9776   6
   1 -18 -10 40.1659 89.6337   6
   1 -18 -11 7.45235 84.0315   6
   1 -18 -12-120.417 82.6248   6
   1 -18 -13 58.6610 79.5599   6
   1 -19  10 18.4245 79.5020   6
   1 -19   9-0.63717 82.3954   6
  -1 -19  -9 64.0035 75.2728   6
  -1 -19  -8 62.2019 80.2019   6
   1 -19   8-120.990 82.1501   6
   1 -19   7-149.734 86.9211   6
  -1 -19  -7-20.5565 87.0861   6
  -1 -19  -6 105.687 86.6240   6
   1 -19   6 16.8769 90.3201   6
   1 -19   5-29.6024 93.7278   6
  -1 -19  -5 30.3476 90.7823   6
  -1 -19  -4 50.5557 90.5452   6
   1 -19   4-1.55378 97.1124   6
   1 -19   3-141.871 99.9283   6
  -1 -19  -3 59.8798 93.3258   6
   1 -19   2-30.9579 101.033   6
   1 -19   1-81.9883 100.253   6
   1 -19   0-12.3066 95.3182   6
  -1 -19   0 50.2909 93.3376   6
  -1 -19   1-82.5318 89.3442   6
  -1 -19   2-63.8818 92.5094   6
   1 -19  -3-2.46282 98.0061   6
  -1 -19   3-15.2440 88.5128   6
  -1 -19   4 52.1351 89.7858   6
   1 -19  -4 107.128 99.3146   6
  -1 -19   5-89.5468 88.7769   6
   1 -19  -5-0.78727 96.4128   6
   1 -19  -6-33.5701 93.6563   6
  -1 -19   6 29.6813 84.7231   6
   1 -19  -7 78.4457 93.7113   6
  -1 -19   7 14.4985 80.6865   6
  -1 -19   8-121.009 74.7703   6
   1 -19  -8-32.8312 91.1782   6
   1 -19  -9-61.1851 84.1059   6
   1 -19 -10 41.2091 81.5917   6
   1 -20   5 67.5096 84.2681   6
  -1 -20  -5 16.1958 75.6491   6
  -1 -20  -4-0.62000 78.9485   6
   1 -20   4-10.0212 84.2780   6
  -1 -20  -3-9.61052 80.6260   6
   1 -20   3 29.1455 84.4551   6
   1 -20   2-6.25948 86.8895   6
   1 -20   1 0.70118 89.1898   6
   1 -20   0 97.2249 88.1680   6
  -1 -20   0-54.0394 81.8156   6
  -1 -20   1-36.5708 81.6067   6
  -1 -20   2 17.1892 80.2334   6
   1 -20  -3-98.7764 87.3469   6
  -1 -20   3 73.1373 77.0772   6
   1 -20  -4-4.10751 85.6928   6
  -1 -20   4-30.8522 75.0577   6
   1 -20  -5-100.797 85.8644   6
  -2   0   0 21948.3 1765.77   7
   2   0   1 265.702 44.7309   7
  -2   0  -2 38698.3 3111.34   1
   2   0   3 1467.28 123.662   1
  -2   0  -4 2123.42 160.504   2
   2   0   4 1761.72 159.962   1
  -2   0  -5 3790.49 308.467   2
  -2   0  -6 676.228 74.6719   2
  -2   0  -7 121238. 9613.09   2
  -2   0  -7 118187. 9612.94   9
   2   0   8 3142.04 280.945   2
  -2   0  -8 3715.93 283.225   2
  -2   0  -8 3525.97 283.668   9
  -2   0  -9 77488.9 5994.42   2
   2   0   9 72947.8 5994.08   2
   2   0  -9 73311.9 5993.31   3
  -2   0  -9 76421.4 5993.93   9
  -2   0  10 4658.89 350.378   2
   2   0 -10 3974.83 345.304   3
  -2   0 -10 4596.47 348.534   9
   2   0  10 4314.92 348.327   2
   2   0 -11 409.872 50.0206   5
   2   0 -11 461.780 52.6791   3
  -2   0 -11 467.867 67.0492   9
  -2   0  11 479.268 74.6861   2
   2   0  11 497.886 68.8380   2
  -2   0 -12 712.480 83.3324   9
   2   0 -12 835.185 73.9492   3
  -2   0  12 829.495 97.2546   2
   2   0  12 757.734 86.3549   2
   2   0 -12 743.941 71.7463   5
   2   0  13-18.4442 57.1871   2
  -2   0  13 71.4533 73.8373   2
   2   0 -13 9.19856 39.4049   3
   2   0 -13 1.09927 36.8690   5
  -2   0  14 382.353 77.8079   2
   2   0 -14 375.553 45.3287   5
   2   0 -14 262.837 48.9458   3
   2   0  14 254.213 63.8202   2
   2   0  15 495.646 73.4222   2
   2   0 -15 596.339 55.5871   5
  -2   0  15 584.535 82.0529   2
   2   0 -16 59.2752 45.9932   3
   2   0 -16 197.860 42.2225   5
   2   0  16 124.688 63.4613   2
  -2   0  16 216.794 73.7852   2
  -2   0 -16 133.689 41.1836   3
   2   0 -17 1672.90 127.274   3
   2   0 -17 1592.13 125.379   5
   2   0 -18 64.4533 49.7565   3
   2   0 -18 190.485 43.0812   5
  -2   0 -18 144.408 46.3450   3
   2   0 -19 60.9583 50.3066   3
  -2   0 -19 79.7074 47.7769   3
  -2   0 -20 601.637 71.7056   3
   2   0 -20 802.457 76.0709   3
  -2   0 -21 318.372 53.6405   3
   2   0 -21 388.881 57.4286   3
   2   0 -22-44.6769 52.2523   3
  -2   0 -22-30.7158 47.0062   3
  -2   0 -23 7.00082 48.8459   3
   2   0 -23 7.18640 54.8860   3
   2   0 -24 394.260 65.3571   3
  -2   0 -24 440.322 61.3857   3
  -2   0 -25 321.290 54.8312   3
   2   0 -25 206.115 62.4917   3
   2   0 -26 216.715 67.1698   3
   2   0 -27 178.396 68.1126   3
   2   1 -34 34.7446 49.3608   8
   2   1 -33 46.3992 50.8472   8
   2   1 -29 84.7424 66.4304   3
   2   1 -28 76.5234 65.5516   3
   2   1 -27 1011.85 102.309   3
   2   1 -26 583.919 76.8107   3
  -2  -1 -25 161.144 67.9271   5
   2   1 -25 129.357 59.3684   3
   2   1 -24 491.495 68.6271   3
   2   1 -23 261.310 60.0926   3
  -2  -1 -23 287.751 50.3227   3
  -2  -1 -22 506.797 64.0536   3
   2   1 -22 596.117 71.7530   3
  -2  -1 -21-20.6497 41.4433   3
   2   1 -21 14.9690 54.0532   3
   2   1 -20 728.849 78.6796   3
  -2  -1 -20 760.024 72.8071   3
   2   1 -19 1371.74 110.387   3
  -2  -1 -19 1128.84 107.052   3
  -2  -1 -18 127.519 40.5858   3
   2   1 -18 151.697 46.4977   3
  -2  -1 -17 356.922 46.0507   3
   2   1 -17 182.111 49.5830   3
   2   1 -16 1343.30 116.588   3
  -2  -1 -16 1222.11 114.550   3
  -2  -1 -15 1771.02 173.551   3
   2   1 -15 2396.57 172.910   5
  -2   1  15 2660.72 189.879   2
   2   1 -15 1916.95 174.595   3
   2   1 -14 208.557 45.2463   3
   2   1 -14 295.040 40.4439   5
  -2  -1 -14 209.668 41.4752   3
   2   1 -13 47.3819 32.9967   5
  -2  -1 -13 44.0670 34.1023   3
   2   1 -13 47.4732 40.9626   3
   2   1 -12 375.342 49.8875   3
   2   1 -11 875.892 81.0033   3
  -2  -1 -10 3577.56 293.737   9
  -2  -1  -9 48861.1 3928.83   9
  -2  -1  -8 6183.82 501.478   9
  -2  -1  -7 101772. 8181.66   9
  -2  -1  -6 185.581 65.6098   9
  -2  -1  -6 325.897 53.4138   2
   2   1  -6 345.288 44.3762   3
   2  -1   5 4908.91 380.390   1
  -2  -1  -5 4535.56 379.066   2
   2  -1   4 3293.09 267.054   1
  -2  -1  -4 3251.57 264.642   2
  -2  -1  -3 406.567 40.1027   2
   2  -1   3 400.401 54.2829   1
  -2  -1  -2 469.683 43.3230   1
  -2  -1   0 846.699 91.6269   7
  -2  -1   1 1011.58 118.363   7
  -2   1  -1 1312.40 105.286   7
   2   1   3 417.620 42.3857   1
  -2   1  -5 5317.04 431.276   2
  -2   1  -6 475.154 65.4027   2
   2   1   6 394.685 52.3151   2
   2   1   7 92190.2 7969.34   2
  -2   1  -7 100142. 7969.85   2
   2  -1  -7 102731. 7968.99   3
   2  -1  -8 5930.75 450.797   5
  -2   1  -8 6006.06 454.365   2
  -2   1  -8 4563.05 452.343   9
   2  -1  -8 5632.63 450.778   3
   2   1   8 5632.33 451.639   2
  -2   1  -9 46912.0 3747.25   2
   2   1   9 47441.0 3746.64   2
  -2   1  -9 45911.8 3746.62   9
   2  -1  -9 46544.4 3746.02   3
   2  -1  -9 46472.4 3745.94   5
   2  -1 -10 2911.15 246.269   5
   2   1  10 3050.84 248.555   2
  -2   1 -10 3471.77 254.872   2
   2  -1 -10 2895.54 246.544   3
  -2   1 -10 3223.82 250.212   9
   2   1  11 1552.57 122.030   2
  -2   1 -11 1532.05 128.182   2
  -2  -1  11 1609.36 130.701   2
   2  -1 -11 1444.26 116.569   5
  -2   1 -11 1421.53 123.724   9
   2  -1 -12 402.337 54.4456   3
  -2   1 -12 483.550 62.9713   9
  -2  -1  12 496.739 76.7028   2
   2   1  12 391.728 63.1394   2
  -2   1 -12 405.915 75.6228   2
   2  -1 -12 449.679 52.8176   5
  -2  -1  13 114.962 66.4446   2
   2  -1 -13 149.670 40.2713   5
   2  -1 -13 111.816 42.5088   3
   2   1  13 103.350 55.4987   2
  -2   1 -13 71.8010 51.7493   9
   2  -1 -14 296.338 49.5061   3
  -2  -1  14 197.010 75.5207   2
   2   1  14 324.123 61.0934   2
   2  -1 -14 287.484 47.2188   5
   2   1  15 2351.93 185.240   2
  -2  -1  15 2381.41 192.434   2
   2  -1 -15 2590.14 179.629   5
   2  -1 -16 1643.53 137.252   5
   2  -1 -16 1699.33 137.872   3
  -2  -1  16 1509.09 152.635   2
   2   1  16 1449.20 144.678   2
   2   1  17 580.075 74.7964   2
   2  -1 -17 534.832 60.4738   5
   2  -1 -17 417.380 59.1281   3
   2  -1 -18 231.953 48.6903   5
   2  -1 -18 237.690 49.2011   3
   2   1  18 263.126 65.5255   2
  -2   1 -18 170.045 47.9658   3
  -2   1 -19 1191.26 120.449   3
   2  -1 -19 1389.25 121.109   3
   2  -1 -19 1516.25 120.147   5
   2  -1 -20 900.173 91.7114   3
  -2   1 -20 849.576 91.9752   3
   2  -1 -20 1102.99 90.8362   5
   2  -1 -21 34.0576 50.1371   3
   2  -1 -21 57.8428 47.7049   5
  -2   1 -21-9.27377 53.1268   3
  -2   1 -22 405.922 61.6224   3
   2  -1 -22 489.274 64.2510   3
  -2   1 -23 301.570 57.6281   3
   2  -1 -23 323.398 61.6764   3
  -2   1 -24 522.791 69.6398   3
   2  -1 -24 631.486 78.1167   3
  -2   1 -25 158.296 49.2713   8
  -2   1 -25 146.904 55.4371   3
   2  -1 -25 122.144 64.9932   3
  -2   1 -26 725.924 72.0421   8
  -2   1 -26 540.335 77.3795   3
  -2   1 -27 1126.10 124.657   3
  -2   1 -27 1621.20 123.324   8
  -2   1 -28 65.4401 52.4862   8
  -2   1 -29 161.017 55.4449   8
  -2   1 -30 406.949 60.6651   8
  -2   1 -31-27.5296 52.8154   8
  -2   1 -32 82.2372 51.8295   8
  -2   1 -33 42.5252 50.1487   8
  -2   1 -34 16.0200 46.6042   8
  -2  -2 -34 16.7915 45.4134   8
   2   2 -34-10.4194 49.9904   8
   2   2 -33 135.936 50.6606   8
  -2  -2 -33 111.093 50.2004   8
  -2  -2 -32 81.0134 51.3731   8
  -2  -2 -31 217.869 54.0282   8
  -2  -2 -30 121.414 52.1282   8
   2   2 -30 108.846 67.2346   3
   2   2 -29 61.6690 63.4528   3
  -2  -2 -29 9.63160 50.9114   8
  -2  -2 -28 43.6261 52.9779   8
   2   2 -28 62.5891 61.2201   3
  -2  -2 -27 3.78707 52.1806   8
   2   2 -27 102.407 62.2294   3
  -2  -2 -26 70.3477 67.5298   5
  -2  -2 -26 74.2278 50.4135   8
   2   2 -26 59.0392 60.0926   3
   2   2 -25 113.205 60.3568   3
  -2  -2 -25 166.557 73.9314   5
  -2  -2 -25 171.616 48.1898   8
  -2  -2 -24 468.657 56.2127   8
   2   2 -24 391.197 70.2202   3
   2   2 -23 108.509 57.1698   3
   2   2 -22 109.180 55.6826   3
   2   2 -21 118.854 50.0863   3
   2   2 -20 150.465 51.7563   3
  -2  -2 -20 108.737 38.1529   3
   2   2 -19 962.253 88.4824   3
  -2  -2 -19 867.409 82.5646   3
  -2  -2 -18 30.7671 35.7012   3
   2   2 -18 51.2387 45.1959   3
  -2  -2 -17 599.289 57.0003   3
   2   2 -17 483.546 63.0782   3
  -2  -2 -16 2543.29 207.986   3
   2   2 -16 2233.47 210.163   3
  -2   2  15 556.993 80.4568   2
  -2  -2 -15 444.820 47.9472   3
  -2  -2 -14 1495.27 137.406   3
  -2   2  14 1877.36 152.670   2
   2   2 -14 1910.00 141.827   3
  -2  -2 -13 620.125 59.2937   3
  -2  -2 -12 278.897 38.9458   3
   2  -2   8 7560.71 587.490   1
  -2  -2  -8 6803.13 585.852   9
   2   2  -8 7355.44 584.036   3
   2  -2   7 1582.21 129.852   1
   2   2  -7 1228.94 115.903   3
  -2  -2  -7 1635.49 125.594   9
  -2  -2  -6 57735.0 4850.92   9
   2  -2   6 59452.1 4851.38   1
   2   2  -6 61756.6 4850.29   3
   2  -2   5 8825.46 662.808   1
  -2  -2  -5 7756.35 661.628   9
   2  -2   4 3924.53 320.965   1
   2  -2   3 4434.06 362.227   1
  -2  -2   0 161.510 67.7628   7
  -2  -2   0 174.858 24.3846   2
  -2  -2   1 19625.9 1626.51   2
  -2  -2   1 23428.9 1629.92   7
  -2  -2   2 3301.51 393.043   7
  -2  -2   2 5344.00 387.701   2
  -2  -2   3 5652.42 458.493   2
  -2  -2   4 4608.93 375.139   2
  -2  -2   5 9212.18 699.778   2
   2   2   5 8509.24 697.414   2
  -2  -2   6 61330.8 4450.43   2
   2  -2  -6 57456.7 4449.30   5
   2   2   6 51355.7 4449.26   2
   2   2   7 1340.32 111.817   2
   2  -2  -7 1256.41 112.628   5
   2  -2  -7 1304.83 112.516   3
  -2   2  -8 7310.26 557.163   2
   2  -2  -8 6590.06 553.970   3
   2   2   8 6791.26 554.267   2
   2  -2  -8 7036.28 553.931   5
   2   2   9 4032.43 294.291   2
   2  -2  -9 3868.23 293.393   5
   2  -2  -9 3497.63 292.981   3
  -2   2  -9 4080.57 298.858   2
   2   2  10 1084.52 97.4014   2
  -2   2 -10 1049.12 100.527   9
   2  -2 -10 965.025 93.4408   3
   2  -2 -10 1098.29 94.1665   5
  -2   2 -10 1041.72 104.888   2
  -2   2 -11 910.542 87.7099   9
   2   2  11 878.365 82.9360   2
   2  -2 -11 704.203 78.0164   3
   2  -2 -11 853.331 79.1880   5
  -2   2 -11 1077.26 96.5800   2
   2  -2 -12 297.812 45.6853   5
  -2   2 -12 438.328 84.3496   2
   2   2  12 199.501 53.0240   2
  -2   2 -12 398.342 57.3794   9
   2  -2 -12 109.987 43.2892   3
   2   2  13 776.952 75.9656   2
   2  -2 -13 579.171 69.2905   3
  -2   2 -13 758.178 74.8070   9
  -2   2 -13 685.499 87.8970   2
   2  -2 -13 705.418 70.4495   5
   2   2  14 1842.66 178.377   2
   2  -2 -14 2135.60 174.606   3
   2  -2 -14 2235.85 175.114   5
   2  -2 -15 466.929 60.3861   5
  -2  -2  15 475.417 84.1541   2
   2   2  15 544.078 68.2471   2
   2  -2 -15 477.321 58.4548   3
   2  -2 -16 3516.82 281.839   3
   2  -2 -16 3550.61 282.143   5
   2   2  16 3187.96 284.903   2
   2   2  17 642.395 83.8620   2
   2  -2 -17 779.947 75.7478   5
   2  -2 -17 733.916 74.2143   3
   2   2  18 77.3796 61.9401   2
   2  -2 -18 35.2894 47.4804   3
   2  -2 -18 170.248 49.6794   5
   2  -2 -19 861.448 92.3150   3
   2  -2 -19 1054.99 92.7128   5
   2  -2 -20 99.7711 51.9297   5
  -2   2 -20 85.1164 49.0639   3
   2  -2 -20 133.238 53.7017   3
  -2   2 -21 213.221 53.9579   3
   2  -2 -21 214.653 54.6170   5
   2  -2 -21 146.881 57.4272   3
   2  -2 -22 203.709 53.7070   5
  -2   2 -22 127.972 57.7038   3
   2  -2 -22 171.180 60.4031   3
  -2   2 -23 31.5574 54.8313   3
   2  -2 -23 134.253 51.4234   5
  -2   2 -24 259.770 63.0509   3
  -2   2 -24 373.567 50.8608   8
  -2   2 -25 211.553 50.4630   8
  -2   2 -25 69.3657 55.7368   3
  -2   2 -26 8.45252 50.0649   8
  -2   2 -26 20.2047 56.0241   3
  -2   2 -27-16.6647 57.9817   3
  -2   2 -27 5.38486 50.9423   8
  -2   2 -28 33.2231 53.2421   8
  -2   2 -28 115.735 58.5742   3
  -2   2 -29 3.31609 50.4535   3
  -2   2 -29 45.9198 53.1551   8
  -2   2 -30 153.190 52.1297   8
  -2   2 -31 175.846 53.9668   8
  -2   2 -32 64.3417 52.4107   8
  -2   2 -33 18.7800 50.4708   8
   2  -2 -33 143.967 51.5758   8
   2  -2 -34 12.3389 50.0066   8
  -2   2 -34 24.9620 44.8855   8
   2   3 -34 7.16114 49.6050   8
  -2  -3 -34 86.4323 46.9935   8
   2   3 -33 18.0396 50.2743   8
  -2  -3 -33 57.1809 48.1744   8
  -2  -3 -32 19.2598 49.2619   8
   2   3 -32-29.9451 50.1496   8
   2   3 -31 91.2597 63.8464   3
  -2  -3 -31-19.2002 50.4799   8
   2   3 -30-27.0694 63.1337   3
  -2  -3 -30-133.031 52.1145   8
  -2  -3 -29 20.4714 49.6080   8
   2   3 -29 93.3159 60.1376   3
   2   3 -28 85.8060 61.0002   3
  -2  -3 -28 102.567 52.6910   8
  -2  -3 -27 187.859 52.7514   8
   2   3 -27 123.569 60.8537   3
  -2  -3 -27-9.40438 69.4093   5
   2   3 -26 15.8042 62.1278   3
  -2  -3 -26-48.2670 50.4622   8
  -2  -3 -26-3.51157 70.4895   5
  -2  -3 -25 132.597 46.1983   8
   2   3 -25 51.1105 63.1401   3
  -2  -3 -25 109.470 77.6626   5
  -2  -3 -24 414.967 55.0053   8
   2   3 -24 310.376 65.0793   3
   2   3 -23 84.9342 55.6386   3
  -2  -3 -23 103.228 41.7108   8
   2   3 -22 126.816 56.4181   3
   2   3 -21 197.634 54.8839   3
   2   3 -20 318.201 56.9099   3
   2   3 -19 430.826 59.2670   3
   2   3 -18 457.605 62.2884   3
   2   3 -17 1095.22 101.731   3
   2   3 -16 3386.35 256.949   3
  -2   3  16 3832.33 264.522   2
  -2  -3 -16 2898.28 253.851   3
  -2   3  15 4189.81 270.043   2
  -2  -3 -15 3050.36 259.755   3
  -2  -3 -14 604.262 56.2427   3
   2  -3  12 410.848 78.7626   1
   2  -3  11 1745.49 159.209   1
   2  -3  10 3680.40 305.303   1
   2  -3   9 3494.90 289.631   1
   2  -3   8 11794.7 951.906   1
   2  -3   7 1544.06 145.720   1
   2  -3   6 511.283 81.2528   1
   2  -3   5 1084.52 114.683   1
   2  -3   4 26349.7 2187.57   7
   2  -3   4 30013.7 2189.37   1
   2  -3   3 40969.5 3295.41   1
   2   3  -1 474.111 93.4713   7
   2   3   0 80774.4 6495.62   7
  -2   3  -1 446.112 74.7536   1
   2   3   1 289.556 75.8506   7
  -2  -3   1 449.748 47.2575   2
  -2  -3   2 21650.0 1815.32   2
  -2   3  -2 24832.8 1816.81   1
  -2   3  -3 38019.1 3197.86   1
  -2  -3   3 40769.2 3197.04   2
   2   3   4 26005.1 2142.87   2
  -2  -3   4 30418.8 2144.28   2
   2  -3  -4 26971.5 2143.52   5
  -2  -3   5 1097.42 98.3222   2
   2  -3  -5 874.779 92.1183   5
   2   3   5 1025.93 84.4706   2
   2   3   6 607.113 61.2365   2
   2  -3  -6 745.831 70.1890   5
  -2  -3   6 780.233 78.9823   2
  -2  -3   7 1735.95 134.532   2
   2   3   7 1382.92 123.805   2
   2  -3  -7 1518.31 126.725   5
  -2  -3   8 12909.6 911.951   2
   2  -3  -8 11544.6 909.600   5
   2   3   8 10517.2 909.385   2
  -2  -3   9 3546.58 284.437   2
   2   3   9 3176.55 278.720   2
   2  -3  -9 3665.28 279.349   5
   2   3  10 3169.22 257.710   2
  -2  -3  10 3576.14 264.368   2
   2  -3 -10 3483.50 258.191   5
  -2   3 -10 2677.51 257.980   9
   2  -3 -11 1618.12 130.917   5
  -2  -3  11 1500.00 141.492   2
   2   3  11 1409.63 131.254   2
  -2   3 -11 1564.64 133.817   9
  -2   3 -11 1561.49 140.173   2
   2  -3 -12 391.933 58.9719   5
  -2   3 -12 549.523 80.9414   2
  -2   3 -12 486.104 61.9452   9
   2   3  12 456.182 58.4484   2
   2  -3 -13 1630.39 144.431   5
   2   3  13 1675.23 146.127   2
  -2   3 -13 1641.37 145.294   9
  -2   3 -14 757.056 80.6740   9
   2   3  14 787.827 83.3262   2
  -2   3 -14 886.305 98.8301   2
   2  -3 -14 872.022 81.6722   5
   2  -3 -15 4504.77 342.562   5
   2   3  15 3853.47 343.512   2
   2   3  16 3534.95 304.732   2
   2  -3 -16 3855.98 303.522   5
   2   3  17 961.470 103.724   2
   2  -3 -17 1161.05 100.774   5
   2  -3 -18 383.806 61.2150   5
   2   3  18 392.124 65.8898   2
   2  -3 -19 545.286 69.0473   5
   2  -3 -20 340.897 61.2040   5
   2  -3 -21 203.340 57.6691   5
  -2   3 -21 101.124 53.7545   3
   2  -3 -22 31.2095 58.5354   5
  -2   3 -22 29.3117 55.7242   3
  -2   3 -23 171.461 46.3371   8
  -2   3 -23 146.602 60.9258   3
   2  -3 -23 201.915 57.5798   5
  -2   3 -24 358.385 51.7004   8
   2  -3 -24 324.154 63.3375   5
  -2   3 -24 307.792 67.2347   3
  -2   3 -25 20.6944 48.4339   8
   2  -3 -25-36.6899 58.9660   5
  -2   3 -25 26.5583 59.3123   3
  -2   3 -26-21.0879 50.1003   8
  -2   3 -26 17.0424 57.3997   3
  -2   3 -27 211.269 52.4808   8
  -2   3 -27 141.325 60.1495   3
  -2   3 -28 17.1570 58.5821   3
  -2   3 -28 19.9453 51.9213   8
  -2   3 -29 15.9662 51.9751   8
  -2   3 -29 72.0731 60.0645   3
  -2   3 -30 92.2172 52.8595   3
  -2   3 -30-60.3122 50.8530   8
  -2   3 -31 62.4631 51.4841   8
   2  -3 -32 15.8626 49.5132   8
  -2   3 -32-33.4032 49.8666   8
   2  -3 -33 58.9526 50.5644   8
  -2   3 -33-21.6619 48.0923   8
  -2   3 -34-79.7888 47.6116   8
   2  -3 -34-15.7061 49.2176   8
  -2  -4 -33 28.7975 46.1363   8
   2   4 -33-10.3307 49.9358   8
   2   4 -32-36.0654 63.4958   3
  -2  -4 -32-82.2730 48.2876   8
   2   4 -32-19.5720 49.8064   8
  -2  -4 -31-20.2750 50.0741   8
   2   4 -31 118.022 61.4481   3
  -2  -4 -30 35.7536 49.9492   8
   2   4 -30 16.6556 59.6478   3
   2   4 -29 229.850 61.8169   3
  -2  -4 -29 133.249 51.4500   8
  -2  -4 -28 79.0205 73.9321   5
   2   4 -28-29.6658 59.0162   3
  -2  -4 -28 25.2875 50.2904   8
  -2  -4 -27 148.602 73.3907   5
  -2  -4 -27 185.530 52.3590   8
   2   4 -27 185.923 65.5493   3
  -2  -4 -26 64.1619 73.3941   5
   2   4 -26 69.2149 66.2252   3
  -2  -4 -26 69.8617 51.0004   8
  -2  -4 -25 155.779 79.5656   5
   2   4 -25 111.869 61.1902   3
  -2  -4 -25 85.7878 47.7550   8
   2   4 -24 57.7888 59.3928   3
  -2  -4 -24 36.4466 46.1565   8
   2   4 -23 123.936 59.2329   3
  -2  -4 -23 180.012 43.2271   8
   2   4 -22 56.0006 55.8423   3
  -2  -4 -22-17.9680 40.6346   8
   2   4 -21-20.7685 53.1075   3
   2   4 -20 755.524 80.2441   3
   2   4 -19 847.897 87.0158   3
   2   4 -18 294.535 56.9981   3
   2  -4  14 2035.01 181.192   1
   2  -4  13 3172.99 267.264   1
   2  -4  12 3353.61 280.407   1
   2  -4  11 1181.00 104.772   6
   2  -4  11 1230.17 119.885   1
   2  -4  10 5124.92 366.997   1
   2  -4  10 5069.39 360.662   6
   2  -4   9 1785.07 136.795   6
   2  -4   9 1999.33 152.007   1
  -2  -4  -8 5722.13 466.002   6
   2  -4   8 6426.26 471.433   1
   2  -4   8 5574.30 465.558   6
  -2  -4  -8 5778.52 464.147   8
  -2  -4  -7-9.11647 43.6295   6
  -2  -4  -7 11.8671 22.6787   8
   2  -4   7 35.9215 72.3324   1
   2  -4   7 13.7932 38.9685   6
   2  -4   6 1784.69 152.100   1
   2  -4   6 1737.70 139.714   6
  -2  -4  -6 1519.93 139.925   6
   2  -4   6 1608.51 143.315   7
   2  -4   5 941.030 99.1489   6
   2  -4   5 1016.80 95.3499   7
  -2  -4  -5 1197.01 96.1700   6
  -2  -4  -4 3947.88 360.494   6
   2   4  -4 4807.53 360.566   2
   2  -4   4 4606.58 361.329   6
   2  -4   3 268.027 57.2171   6
  -2  -4  -3 186.814 44.0755   6
   2   4  -3 117.746 44.5277   2
   2  -4   2 10152.7 901.819   6
   2   4  -2 12121.5 901.505   2
   2  -4   1 7550.29 651.747  10
   2  -4   1 9508.63 653.975   6
   2   4  -1 8495.15 660.863   7
   2   4  -1 8091.62 651.936   2
  -2  -4   0 248.194 45.6929   1
   2  -4   0 259.072 37.4760  10
   2   4   0 416.391 99.1196   7
  -2   4   0 196.774 82.6838   1
   2  -4   0 201.021 63.2121   6
   2   4   0 263.460 33.3941   2
  -2  -4   0 229.727 53.7453   6
  -2   4  -1 9050.66 671.707   1
  -2  -4   1 8358.33 667.741   1
  -2   4  -1 7782.72 668.046   7
   2   4   1 8985.07 674.851   7
   2   4   1 7372.24 666.451   2
  -2  -4   1 9996.45 668.190   6
   2  -4  -1 8134.67 667.643   5
   2  -4  -1 9160.66 666.965  10
   2   4   2 9780.83 815.089   7
  -2  -4   2 12376.9 810.718   6
  -2   4  -2 11478.4 813.542   1
   2   4   2 9451.46 808.918   2
   2  -4  -2 10338.7 809.727  10
  -2  -4   3 177.936 104.274   7
  -2  -4   3 167.670 53.8107   2
  -2  -4   3 232.717 49.3833   6
  -2   4  -3 168.785 69.0596   1
   2  -4  -3 205.486 57.9423   6
  -2  -4   4 6373.34 437.454   7
   2   4   4 5109.10 421.916   1
  -2  -4   4 4951.66 425.549   2
   2  -4  -4 5413.84 425.362   6
  -2  -4   4 5469.38 424.138   6
  -2  -4   5 834.719 140.543   7
   2  -4  -5 920.528 99.7961   5
  -2  -4   5 1020.32 105.762   2
   2  -4  -5 1029.48 102.746   6
   2   4   6 1846.92 151.275   2
   2  -4  -6 1609.39 153.828   6
  -2  -4   6 2177.62 154.384   6
  -2   4  -6 1981.50 160.540   2
  -2  -4   6 1903.34 158.252   2
   2  -4  -6 1551.47 153.563   5
  -2  -4   6 1736.18 178.337   7
   2   4   7 32.6119 29.8124   2
   2  -4  -7 21.3232 44.8518   5
  -2  -4   7-28.6249 60.1301   2
   2  -4  -7 26.9443 41.4711   6
  -2   4  -7 12.9660 24.0869   8
  -2  -4   7-23.1917 45.7228   6
   2  -4  -8 5475.76 456.744   6
  -2  -4   8 6272.41 460.742   2
   2  -4  -8 6265.57 457.383   5
  -2  -4   8 6100.04 457.405   6
   2   4   8 5047.75 456.032   2
   2   4   9 1381.84 132.048   2
  -2  -4   9 1543.27 143.221   2
  -2  -4   9 1818.74 134.373   6
   2  -4  -9 1673.98 133.877   6
   2  -4  -9 1514.58 135.199   5
   2   4  10 4256.22 380.531   2
   2  -4 -10 5206.90 380.663   6
  -2  -4  10 4854.84 385.702   2
   2  -4 -10 4563.19 381.118   5
  -2   4 -11 1118.63 110.285   9
   2  -4 -11 1458.50 109.547   6
   2   4  11 1170.47 109.425   2
   2  -4 -11 1235.43 111.704   5
  -2  -4  11 1249.78 123.688   2
   2  -4 -12 3555.17 294.373   6
   2   4  12 3416.19 295.082   2
   2  -4 -12 3836.40 295.703   5
  -2   4 -12 3667.89 295.923   9
  -2  -4  12 3755.87 302.550   2
  -2   4 -13 3597.63 272.280   2
   2   4  13 2952.60 263.605   2
  -2   4 -13 3365.64 263.357   9
  -2  -4  13 3200.59 271.426   2
   2  -4 -13 3087.09 262.086   6
   2  -4 -13 3374.46 263.774   5
  -2  -4  14 1926.95 181.006   2
   2   4  14 1796.76 169.377   2
  -2   4 -14 2414.75 187.732   2
   2  -4 -14 2133.84 169.762   5
   2   4  15 2709.08 245.123   2
   2  -4 -15 3202.86 244.550   5
   2  -4 -16 2637.44 203.465   5
   2   4  16 2240.92 202.742   2
   2  -4 -17 26.2158 52.8453   5
   2   4  17 22.4088 51.9571   2
   2  -4 -18 265.697 58.5888   5
   2  -4 -19 866.599 91.3956   5
   2  -4 -20 915.863 94.1492   5
   2  -4 -21-1.52046 60.1974   5
  -2   4 -22 1.41728 39.6434   8
   2  -4 -22 15.8928 61.0299   5
  -2   4 -22 4.02198 54.9606   3
  -2   4 -23 100.081 59.9229   3
  -2   4 -23 50.4116 44.7699   8
   2  -4 -23 86.7288 60.9696   5
  -2   4 -24 70.2365 46.5088   8
   2  -4 -24-20.6639 59.7500   5
  -2   4 -24 38.9049 63.2729   3
  -2   4 -25 168.109 64.4306   3
  -2   4 -25 181.599 50.2317   8
   2  -4 -25 54.6309 62.7312   5
   2  -4 -26 23.1160 63.1147   5
  -2   4 -26 118.020 62.5112   3
  -2   4 -26 138.205 49.1455   8
  -2   4 -27 222.532 54.2673   8
  -2   4 -27 304.684 64.7702   3
  -2   4 -28-13.1119 49.9187   8
  -2   4 -28 5.83874 58.7992   3
  -2   4 -29 229.101 53.2466   8
  -2   4 -29 180.799 61.9000   3
  -2   4 -30 52.9827 60.5005   3
  -2   4 -30 5.12971 49.8530   8
  -2   4 -31 33.8778 50.1342   8
  -2   4 -31 68.0574 51.9450   3
   2  -4 -32-31.9648 49.9304   8
  -2   4 -32-26.5441 48.2749   8
  -2   4 -33 54.4971 45.6400   8
   2  -4 -33 97.9957 50.4674   8
   2   5 -33-2.02158 47.8948   8
   2   5 -33-47.3357 58.4614   3
  -2  -5 -33 27.3801 47.2382   8
   2   5 -32 95.5185 59.9740   3
   2   5 -32 16.3627 49.0258   8
  -2  -5 -32 6.51967 46.1233   8
   2   5 -31 143.213 60.1510   3
  -2  -5 -31 79.1483 48.5067   8
   2   5 -31 87.0413 50.1857   8
   2   5 -30 37.7793 60.8571   3
  -2  -5 -30 55.6306 49.8606   8
   2   5 -29 465.450 69.5368   3
  -2  -5 -29 352.189 60.7141   8
  -2  -5 -29 491.174 84.2366   5
  -2  -5 -28 306.936 57.9460   8
  -2  -5 -28 403.831 81.2295   5
   2   5 -28 361.774 68.9228   3
   2   5 -27 162.924 66.4597   3
  -2  -5 -27 129.380 49.4396   8
  -2  -5 -27 90.3302 76.3413   5
   2   5 -26 8.33602 65.1514   3
  -2  -5 -26 44.4001 75.4410   5
  -2  -5 -26 35.9784 48.9901   8
  -2  -5 -25 352.414 84.9382   5
   2   5 -25 373.536 67.9713   3
  -2  -5 -25 335.598 55.6714   8
  -2  -5 -24 552.091 88.3510   5
   2   5 -24 401.204 69.5378   3
  -2  -5 -24 351.852 57.6518   8
   2   5 -23 326.487 64.2111   3
  -2  -5 -23 224.753 49.4837   8
   2   5 -22 29.2535 57.6151   3
  -2  -5 -22 50.2787 40.8257   8
  -2  -5 -21 38.2321 38.3004   8
   2   5 -21-13.3096 53.6383   3
  -2  -5 -20 139.281 38.9214   8
  -2  -5 -19 38.7624 35.3000   8
   2  -5  13 909.513 112.932   1
   2  -5  12 4134.03 273.004   1
   2  -5  12 3504.05 261.454   6
   2  -5  11 2913.59 218.545   1
   2  -5  11 2760.28 205.940   6
   2  -5  10 129.489 78.8311   1
   2  -5  10 173.744 48.7837   6
  -2  -5 -10 135.863 27.2515   8
  -2  -5 -10 74.7010 44.5764   6
   2  -5   9 2255.64 162.931   6
   2  -5   9 1887.24 170.357   7
  -2  -5  -9 1918.48 157.238   8
  -2  -5  -9 1655.90 162.590   6
   2  -5   8 2473.58 207.335   6
  -2  -5  -8 2679.19 202.873   8
   2  -5   8 2679.47 212.644   7
   2  -5   7 2794.04 242.670   6
  -2  -5  -7 3091.19 241.990   6
  -2  -5  -7 2904.25 238.006   8
   2  -5   7 3165.63 245.325   7
  -2  -5  -6 2298.06 181.491   6
   2  -5   6 2108.47 181.972   6
   2   5  -6 2107.20 182.576   2
  -2  -5  -5 643.160 72.9104   6
   2  -5   5 708.742 72.4377   6
   2   5  -5 744.518 73.1835   2
  -2  -5  -4 773.954 78.0452   6
   2   5  -4 988.005 83.9519   2
  -2  -5  -3 3.68089 52.2497   6
   2   5  -3-27.7179 42.3893   2
   2  -5   3-36.4351 47.6862   6
   2  -5   2 3.17488 47.6897   6
   2   5  -2-35.6430 36.4485   2
   2  -5   2-18.4977 32.8588  10
   2  -5   1 2278.38 189.993   6
   2   5  -1 2380.96 186.132   2
   2  -5   1 2075.81 185.667  10
   2   5  -1 2145.33 201.894   7
   2   5   0 1321.70 160.087   7
   2   5   0 1547.85 133.749   2
   2  -5   0 1646.85 134.844  10
   2  -5   0 1450.96 140.027   6
  -2   5   0 1559.25 150.469   1
  -2   5  -1 2549.48 197.915   7
  -2  -5   1 3358.76 196.349   6
   2   5   1 2260.56 190.202   2
  -2  -5   1 2933.99 195.913   1
  -2   5  -1 2439.58 203.564   1
   2  -5  -1 2483.33 193.506   5
   2  -5  -1 1563.63 191.453  10
   2   5   1 3018.20 212.635   7
   2   5   2 128.155 82.6357   7
  -2  -5   2 64.2551 51.5668   6
  -2   5  -2 40.1754 72.7407   1
  -2  -5   2-15.9637 53.5373   1
  -2   5  -2-7.91234 51.2524   7
   2   5   2-6.00588 21.2975   2
  -2   5  -3-78.5007 63.7289   1
  -2  -5   3-44.5033 57.6453   1
  -2  -5   3 3.80602 48.6924   6
   2  -5  -3 35.1885 48.1598   6
  -2  -5   3 14.6290 24.0165  10
  -2  -5   3 14.3421 95.1862   7
   2  -5  -3 15.3225 43.0810   5
  -2  -5   4 784.183 74.4059   6
  -2  -5   4 760.097 61.1776  10
   2   5   4 610.966 61.9754   1
   2  -5  -4 670.275 72.5276   6
  -2  -5   5 509.122 121.796   7
  -2  -5   5 718.672 70.5166   6
   2   5   5 811.610 63.5090   1
  -2  -5   5 648.296 58.9469  10
   2  -5  -5 440.699 69.2190   6
   2  -5  -6 2102.46 195.710   6
  -2  -5   6 2557.14 196.193   6
  -2   5  -6 2303.93 202.514   2
  -2  -5   6 2402.50 191.753  10
  -2  -5   6 2205.74 222.958   7
  -2  -5   7 3162.36 289.520   7
  -2  -5   7 3578.47 268.688   6
  -2  -5   7 3452.22 265.340  10
  -2  -5   7 3248.75 273.148   2
  -2   5  -7 3275.26 265.160   8
   2  -5  -7 2865.23 268.734   6
  -2   5  -7 3154.43 273.992   2
   2  -5  -7 2981.27 268.625   5
  -2  -5   8 2940.49 256.038   7
  -2  -5   8 3191.55 233.107   6
  -2   5  -8 2838.55 237.593   2
  -2  -5   8 3112.83 239.045   2
   2  -5  -8 2604.47 232.507   5
  -2   5  -8 2676.52 228.644   8
   2  -5  -8 2936.87 232.707   6
   2   5   8 2882.84 230.802   2
   2  -5  -9 2117.33 164.139   6
  -2   5  -9 1933.23 158.862   8
  -2  -5   9 2116.95 173.337   2
  -2   5  -9 2129.17 172.578   2
  -2  -5   9 2041.65 191.569   7
   2  -5  -9 1899.18 164.610   5
  -2  -5   9 2164.59 164.012   6
   2   5   9 1648.91 161.041   2
  -2  -5  10 65.5917 44.9934   6
   2  -5 -10 141.078 48.3441   6
   2   5  10 77.0334 35.0103   2
  -2   5 -10 99.8160 26.9549   8
   2  -5 -10 140.986 51.0051   5
  -2   5 -10 84.7878 68.8006   2
  -2  -5  10 131.252 73.9256   2
   2   5  11 2100.52 208.328   2
   2  -5 -11 2823.93 210.082   6
   2  -5 -11 2612.73 211.076   5
  -2  -5  11 2671.31 209.049   6
  -2  -5  11 2736.91 219.831   2
   2  -5 -12 3813.71 290.860   5
   2   5  12 3145.38 289.048   2
   2  -5 -12 3721.28 289.754   6
  -2  -5  12 3756.12 298.032   2
   2   5  13 697.408 82.6474   2
  -2  -5  13 1050.87 108.314   2
   2  -5 -13 879.090 83.5187   6
   2  -5 -13 1021.42 88.6026   5
   2  -5 -14 92.8242 53.1600   5
  -2  -5  14 109.394 80.2046   2
   2   5  14 36.7343 44.9623   2
   2  -5 -15 1499.26 122.143   5
   2   5  15 1224.16 119.155   2
   2  -5 -16 1847.42 159.079   5
   2  -5 -17 2407.19 202.615   5
   2  -5 -18 255.907 63.1226   5
   2  -5 -19 204.110 63.3508   5
  -2   5 -20 180.437 41.2870   8
   2  -5 -20 216.399 63.1436   5
   2  -5 -21-16.9922 64.1403   5
  -2   5 -21 7.48287 39.0159   8
  -2   5 -22 52.9693 42.6525   8
   2  -5 -22-34.1264 65.7399   5
  -2   5 -23 143.981 64.3703   3
  -2   5 -23 327.326 49.4604   8
   2  -5 -23 233.913 69.6991   5
   2  -5 -24 357.408 69.1935   5
  -2   5 -24 286.530 68.8336   3
  -2   5 -24 294.957 53.9484   8
  -2   5 -25 335.966 54.4426   8
   2  -5 -25 186.662 70.7546   5
  -2   5 -25 320.565 71.3497   3
  -2   5 -26 38.6436 65.8016   3
  -2   5 -26-1.83341 48.9754   8
   2  -5 -26-4.72414 66.2780   5
   2  -5 -27 180.362 65.5660   5
  -2   5 -27 225.232 51.8840   8
  -2   5 -27 82.2256 62.5242   3
  -2   5 -28 330.840 58.4039   8
  -2   5 -28 398.906 68.1921   3
  -2   5 -29 516.645 71.1177   3
  -2   5 -29 400.590 62.9887   8
  -2   5 -30 22.0642 59.1477   3
  -2   5 -30 50.7154 49.8022   8
  -2   5 -31 133.150 58.6042   3
  -2   5 -31 39.5060 50.0405   8
   2  -5 -31 126.862 50.3964   8
  -2   5 -32 20.3348 45.5037   8
   2  -5 -32-94.9689 50.5458   8
  -2   5 -33-55.2532 47.7717   8
   2  -5 -33 8.76640 48.1853   8
  -2  -6 -32 28.6779 46.8626   8
   2   6 -32 45.5761 46.7349   8
   2   6 -32 33.8006 54.9533   3
   2   6 -31-10.1527 48.4335   8
   2   6 -31-20.8737 58.4569   3
  -2  -6 -31 80.1704 46.2117   8
   2   6 -30 235.351 61.8502   3
  -2  -6 -30 201.278 76.6624   5
  -2  -6 -30 84.3155 48.9242   8
   2   6 -30 84.8943 49.7456   8
   2   6 -29 203.019 62.6260   3
  -2  -6 -29 264.141 80.4665   5
  -2  -6 -29 130.064 49.6958   8
   2   6 -28-7.92735 66.3789   3
  -2  -6 -28 21.1617 48.6218   8
  -2  -6 -27-86.0938 79.8335   5
   2   6 -27 90.8296 63.4889   3
  -2  -6 -27-28.9846 48.0114   8
  -2  -6 -26 125.918 48.6172   8
   2   6 -26 149.948 64.7526   3
  -2  -6 -26 193.235 79.8412   5
   2   6 -25 200.676 63.0321   3
  -2  -6 -25 60.7354 47.2324   8
  -2  -6 -25 229.622 83.2932   5
   2   6 -24 236.801 63.5479   3
  -2  -6 -24 140.029 48.1476   8
  -2  -6 -24 219.265 86.0149   5
  -2  -6 -23 106.858 88.0761   5
  -2  -6 -23-56.6677 44.2737   8
   2   6 -23 3.74725 60.8125   3
  -2  -6 -22 22.8312 42.3848   8
  -2  -6 -21 30.2989 40.7808   8
  -2  -6 -20 36.0318 37.9303   8
  -2  -6 -19 85.7184 37.5438   8
  -2  -6 -18 397.749 47.8379   8
  -2  -6 -17 691.516 64.6415   8
   2   6 -17 656.898 75.5215   3
  -2  -6 -16 1349.58 109.735   8
   2   6 -16 1193.10 113.766   3
  -2  -6 -15 1537.51 128.146   8
  -2  -6 -14 1502.79 123.318   8
   2  -6  14 1362.50 143.408   7
  -2  -6 -13 195.626 32.9269   8
   2  -6  13 157.143 77.6528   7
   2  -6  13 209.364 55.2887   6
  -2  -6 -13 140.885 44.4775   6
  -2  -6 -12 1360.09 133.541   6
  -2  -6 -12 1636.88 128.608   8
   2  -6  12 1452.88 149.030   7
   2  -6  12 1591.13 136.309   6
  -2  -6 -11 89.8696 47.1658   6
   2  -6  11 212.454 74.4650   7
  -2  -6 -11 111.924 29.6000   8
   2  -6  11 182.058 53.5740   6
   2  -6  10 8305.67 651.048   7
  -2  -6 -10 6562.95 647.236   6
  -2  -6 -10 8242.88 645.425   8
   2  -6  10 8852.69 647.823   6
  -2  -6  -9 750.274 62.8332   8
   2  -6   9 872.173 79.3773   6
   2  -6   9 691.321 88.4327   7
   2  -6   8 652.296 68.7449   6
   2  -6   8 540.286 69.6245   7
  -2  -6  -8 434.103 64.5529   6
  -2  -6  -8 535.593 49.4963   8
  -2  -6  -7 535.011 64.2829   6
   2   6  -7 595.297 67.9092   2
  -2  -6  -7 512.808 48.5268   8
   2  -6   7 555.946 70.5522   6
   2   6  -6 1058.53 93.3167   2
   2  -6   6 1196.54 95.9977   6
   2  -6   5 2483.39 216.906   1
   2   6  -5 2599.57 206.948   2
  -2  -6  -5 2273.73 205.695   6
   2  -6   5 2499.38 205.997   6
   2  -6   4 2626.49 202.020  10
   2   6  -4 2342.81 203.838   2
   2  -6   4 2423.83 205.391   6
  -2  -6  -4 2339.24 206.117   6
   2  -6   3 111.898 37.4995  10
   2   6  -3 172.090 42.2048   2
   2  -6   3 116.573 52.8734   6
   2   6  -2 4962.03 478.937   2
   2  -6   2 5825.07 481.135   6
   2  -6   2 6769.25 478.811  10
  -2   6   2 6486.86 486.316   1
  -2   6   1 398.017 87.5121   1
   2  -6   1 431.323 48.0898  10
   2  -6   1 455.997 64.1775   6
   2   6  -1 343.521 47.9284   2
   2   6   0 5075.28 411.071   2
   2  -6   0 5314.21 413.429   6
  -2  -6   0 7370.29 415.602   6
  -2   6   0 5185.94 415.907   7
  -2   6   0 6418.92 418.231   1
   2   6   0 4772.17 420.624   7
   2  -6   0 3934.52 411.309  10
   2   6   1 229.662 90.6873   7
  -2   6  -1 507.209 79.8474   1
  -2  -6   1 371.898 65.1195   1
  -2   6  -1 244.848 67.4488   7
   2  -6  -1 430.540 45.3416  10
   2  -6  -1 254.909 49.5982   5
   2   6   1 295.996 39.0514   2
  -2  -6   1 368.248 63.5194   6
   2   6   2 5118.22 458.252   7
  -2  -6   2 7287.93 453.580   6
   2  -6  -2 5663.43 451.561   5
  -2   6  -2 4646.16 453.734   7
  -2   6  -2 6768.99 456.766   1
  -2  -6   2 6544.37 454.141   1
   2   6   2 5021.49 449.843   2
   2   6   3 398.742 84.5835   7
  -2  -6   3 369.236 65.9173   1
   2  -6  -3 216.679 51.6608   5
   2  -6  -3 276.191 56.3261   6
  -2  -6   3 346.531 64.0877   6
  -2   6  -3 346.504 75.3378   1
  -2  -6   4 3497.69 212.761   6
  -2  -6   4 3077.06 214.860   1
  -2  -6   4 2120.36 206.096  10
   2  -6  -4 2563.94 209.828   5
  -2  -6   4 3174.96 231.800   7
   2  -6  -4 2544.57 212.317   6
  -2  -6   5 2580.60 198.571   6
   2  -6  -5 2309.21 199.662   6
  -2  -6   5 2391.34 193.561  10
  -2  -6   5 2368.23 202.606   1
   2   6   5 2285.78 194.074   1
  -2  -6   5 2535.61 217.460   7
  -2  -6   6 1092.80 101.305   6
  -2  -6   6 845.968 142.710   7
  -2  -6   6 1037.16 92.2692  10
   2  -6  -6 1173.61 104.794   6
  -2   6  -6 1148.64 113.229   2
   2   6   6 1159.36 94.9253   1
  -2   6  -7 657.367 81.5429   2
  -2  -6   7 486.815 123.634   7
  -2  -6   7 601.012 64.0116   6
  -2   6  -7 501.341 48.3255   8
  -2  -6   7 487.572 50.1984  10
   2  -6  -7 540.637 67.8817   6
   2  -6  -8 693.267 72.3944   6
  -2  -6   8 651.241 121.014   7
  -2   6  -8 635.020 51.6561   8
  -2   6  -8 550.521 81.8889   2
  -2  -6   8 425.939 53.0332  10
  -2  -6   8 567.647 67.6742   6
  -2  -6   9 941.166 79.7809   6
   2  -6  -9 879.040 82.7223   6
  -2   6  -9 989.177 95.4355   2
   2  -6  -9 882.410 80.2438   5
  -2  -6   9 662.027 129.186   7
  -2   6  -9 733.308 66.0298   8
  -2  -6   9 683.281 66.5916  10
   2   6   9 610.358 69.8948   2
   2   6  10 6973.16 695.484   2
  -2   6 -10 8701.69 694.672   8
   2  -6 -10 9208.45 696.699   5
  -2  -6  10 9197.18 710.085   7
  -2  -6  10 9629.60 696.803   6
   2  -6 -10 9479.50 697.003   6
  -2   6 -10 8927.19 699.913   2
  -2   6 -11 155.087 29.7040   8
   2  -6 -11 154.315 55.9156   5
   2  -6 -11 134.494 54.1073   6
  -2  -6  11 167.148 116.489   7
  -2   6 -11 90.9653 73.1101   2
  -2  -6  11 61.6416 48.9710   6
   2   6  11 109.478 36.3143   2
  -2  -6  12 1528.85 176.767   7
  -2   6 -12 1652.62 149.238   2
   2   6  12 1517.05 134.377   2
  -2  -6  12 1398.49 136.127   6
   2  -6 -12 1625.56 139.160   6
   2  -6 -12 1676.67 139.981   5
  -2   6 -12 1649.11 130.950   8
   2  -6 -13 178.738 58.0596   5
   2  -6 -13 196.839 53.7355   6
  -2   6 -13 313.982 35.2573   8
  -2  -6  13 188.642 111.325   7
   2   6  13 148.103 45.4190   2
   2  -6 -14 1364.91 134.455   6
   2  -6 -14 1721.46 137.262   5
  -2   6 -14 1557.55 128.023   8
  -2   6 -15 1762.44 149.059   8
   2  -6 -15 1933.45 157.185   5
  -2   6 -16 1457.60 125.940   8
   2  -6 -16 1649.21 135.763   5
  -2   6 -17 646.739 66.6329   8
   2  -6 -17 816.290 83.3115   5
   2  -6 -18 480.345 72.0357   5
  -2   6 -18 382.491 49.2268   8
   2  -6 -19 77.9849 64.5642   5
  -2   6 -19 97.7543 38.8315   8
   2  -6 -20 81.5930 65.2060   5
  -2   6 -20 67.1129 40.1464   8
   2  -6 -21 72.4247 68.6272   5
  -2   6 -21 38.5716 41.1486   8
  -2   6 -22-1.01000 43.7917   8
   2  -6 -22 12.4614 67.0435   5
  -2   6 -23-7.81682 46.3160   8
   2  -6 -23 46.7251 66.5720   5
  -2   6 -23 56.1085 60.3213   3
  -2   6 -24 299.847 51.6058   8
  -2   6 -24 151.264 67.5413   3
   2  -6 -24 250.877 70.4408   5
  -2   6 -25 141.223 48.9217   8
  -2   6 -25 115.959 67.1477   3
   2  -6 -25 193.658 72.0279   5
  -2   6 -26 159.282 70.5982   3
  -2   6 -26 201.284 49.6867   8
   2  -6 -26 171.197 70.2956   5
   2  -6 -27 1.12047 67.1785   5
  -2   6 -27-40.2669 62.9976   3
  -2   6 -27 35.7089 48.1576   8
  -2   6 -28 145.290 63.3727   3
  -2   6 -28 86.1695 49.7180   8
   2  -6 -28 50.1900 67.1312   5
  -2   6 -29 167.807 50.5125   8
  -2   6 -29 193.717 63.2109   3
   2  -6 -30 82.9509 48.2294   8
  -2   6 -30 86.6734 49.1537   8
  -2   6 -30 48.2198 60.3964   3
  -2   6 -31 139.470 59.7337   3
   2  -6 -31 43.9165 49.0796   8
  -2   6 -31 32.1578 46.3808   8
  -2   6 -32 53.1618 51.2527   3
  -2   6 -32 14.9701 47.5355   8
   2  -6 -32 54.2003 47.5734   8
   2   7 -32 60.7170 53.0519   3
  -2  -7 -31 35.4551 68.8464   5
   2   7 -31 23.9643 46.4634   8
  -2  -7 -31 61.7944 45.1856   8
   2   7 -31 76.6240 57.6829   3
  -2  -7 -30 9.74178 46.5887   8
   2   7 -30 77.2083 58.6059   3
   2   7 -30 13.0846 48.3855   8
  -2  -7 -30 0.43704 75.2202   5
   2   7 -29 115.181 63.3354   3
   2   7 -29 59.7355 48.1563   8
  -2  -7 -29 77.5295 44.7758   8
  -2  -7 -29 162.123 81.5336   5
  -2  -7 -28 109.353 81.8510   5
  -2  -7 -28-19.1593 46.1793   8
   2   7 -28 11.1324 65.1982   3
   2   7 -27 124.864 62.3274   3
  -2  -7 -27-18.8785 83.1894   5
  -2  -7 -27 67.9920 47.3861   8
  -2  -7 -26 517.482 88.7408   5
  -2  -7 -26 290.266 55.8066   8
   2   7 -26 444.177 71.1956   3
  -2  -7 -25 167.087 83.6604   5
   2   7 -25 135.837 63.7551   3
  -2  -7 -25 74.3899 46.7086   8
  -2  -7 -24 10.7364 43.2721   8
  -2  -7 -24 137.045 83.1664   5
  -2  -7 -23 443.730 89.3760   5
  -2  -7 -23 282.344 49.8582   8
  -2  -7 -22 59.1675 87.2229   5
  -2  -7 -22 24.3125 41.1430   8
  -2  -7 -21 359.335 89.1657   5
  -2  -7 -21 161.376 44.2374   8
  -2  -7 -20 15.3681 37.8381   8
  -2  -7 -19 233.602 42.2785   8
   2   7 -19 310.819 60.2464   3
   2   7 -18-7.48795 50.1980   3
  -2  -7 -18 29.8328 35.2960   8
  -2  -7 -17 141.650 36.9530   8
   2   7 -17 237.341 52.2995   3
  -2  -7 -16 561.560 54.9241   8
   2   7 -16 479.969 62.7136   3
  -2  -7 -15 668.847 62.7351   8
  -2  -7 -14 319.966 54.3801   6
  -2  -7 -14 472.968 45.8674   8
  -2  -7 -13 1714.37 137.495   8
   2  -7  13 1715.31 153.272   7
   2  -7  13 1840.57 147.604   6
  -2  -7 -13 1413.63 142.651   6
   2  -7  12 1069.34 105.439   7
  -2  -7 -12 933.628 81.7048   8
  -2  -7 -12 812.257 91.3616   6
   2  -7  12 1141.00 97.7371   6
   2  -7  11 693.758 80.2605   7
  -2  -7 -11 558.107 76.2418   6
   2  -7  11 804.332 79.2317   6
  -2  -7 -11 652.234 59.7725   8
   2  -7  10 540.203 70.4832   6
  -2  -7 -10 444.219 45.2412   8
  -2  -7 -10 414.815 64.6948   6
   2  -7  10 502.337 96.2418   1
   2  -7   9 5327.92 393.937   1
   2  -7   9 5326.33 386.186   6
  -2  -7  -9 4856.74 384.731   6
  -2  -7  -9 4535.74 381.217   8
   2  -7   8 5259.93 351.908   1
   2   7  -8 4310.16 340.612   2
  -2  -7  -8 4303.29 339.834   6
  -2  -7  -8 3899.25 335.602   8
   2  -7   8 4933.01 341.323   6
   2  -7   7 180.232 91.7638   1
  -2  -7  -7-29.2132 51.5110   6
   2  -7   7 63.5074 58.5500   6
  -2  -7  -7 51.6100 22.6312   8
   2   7  -7 23.5881 52.2392   2
   2  -7   6 353.933 97.8899   1
   2   7  -6 496.022 68.2818   2
  -2  -7  -6 311.741 63.7534   6
   2  -7   6 451.738 69.9759   6
   2  -7   5 3539.97 272.432   6
  -2  -7  -5 3255.58 272.352   6
   2   7  -5 3132.07 270.118   2
   2   7  -4 167.153 47.7322   2
  -2  -7  -4 135.612 61.1716   6
   2  -7   4 133.410 62.9903   6
  -2   7   3 462.496 94.1661   1
   2   7  -3 393.313 55.5857   2
  -2  -7  -3 652.100 74.0183   6
   2  -7   3 455.905 53.5330  10
   2  -7   3 441.047 71.4088   6
   2  -7   2 113.022 62.4917   6
   2   7  -2 152.661 42.3011   2
   2  -7   2 30.6243 39.8651  10
  -2   7   2-3.30613 82.4108   1
   2   7  -1 1196.58 151.674   7
   2  -7   1 1647.39 138.513   6
   2   7  -1 1363.74 129.002   2
  -2   7   1 1527.47 145.816   1
   2  -7   1 1701.57 129.157  10
  -2   7   0 127.282 70.0800   7
  -2  -7   0 266.375 65.5322   6
   2   7   0 85.5896 83.8039   7
   2  -7   0 34.5997 40.2152  10
   2  -7   0 211.697 62.2098   6
   2   7   0 239.810 38.4342   2
  -2   7   0 350.991 77.1396   1
   2   7   1 1204.50 150.694   7
  -2  -7   1 1836.34 138.790   6
   2   7   1 1517.08 126.425   2
   2  -7  -1 1397.72 130.852   5
  -2   7  -1 1741.96 145.751   1
  -2   7  -1 1392.40 140.806   7
   2   7   2 18.3276 83.5767   7
  -2  -7   2 199.345 58.8407   6
  -2   7  -2 219.213 67.7882   1
   2  -7  -2 86.2618 47.7755   5
  -2  -7   2 117.080 66.3645   1
   2   7   2 38.7537 27.6821   2
   2   7   3 211.204 82.5999   7
  -2  -7   3 666.641 72.6178   6
   2  -7  -3 492.934 69.6988   6
   2   7   3 407.506 43.2417   2
   2  -7  -3 441.961 60.1170   5
  -2  -7   3 435.434 73.9859   1
  -2  -7   4 139.866 33.3545  10
  -2  -7   4 146.592 59.3075   6
   2  -7  -4 205.038 64.2603   6
  -2  -7   4 207.768 70.1945   1
   2  -7  -4 183.359 50.3954   5
  -2  -7   5 3748.75 257.716   6
  -2  -7   5 2775.71 251.782  10
   2  -7  -5 3095.20 255.144   5
   2  -7  -5 3362.93 258.164   6
  -2  -7   5 3495.95 261.869   1
   2  -7  -6 344.263 69.9420   6
  -2  -7   6 385.828 61.1616   6
  -2  -7   6 359.450 43.1897  10
   2   7   6 439.618 47.0212   1
  -2   7  -6 397.255 78.6616   2
   2  -7  -6 334.727 61.1135   5
  -2  -7   6 435.923 79.9415   1
  -2  -7   6 204.379 106.361   7
  -2  -7   7 69.6366 102.295   7
  -2  -7   7 36.1950 52.8609   6
   2   7   7 38.7149 37.5672   1
  -2  -7   7 70.4967 71.6297   1
  -2   7  -7 83.7433 24.9742   8
  -2  -7   7 72.1599 30.8492  10
  -2   7  -7 124.039 69.7201   2
   2  -7  -7 66.5163 62.5173   6
   2  -7  -8 4870.65 359.102   6
  -2  -7   8 5093.14 363.347   1
  -2   7  -8 4490.87 361.405   2
   2   7   8 4999.14 356.644   1
  -2  -7   8 5503.20 378.969   7
  -2   7  -8 4399.88 353.816   8
  -2  -7   8 5022.73 357.887   6
  -2  -7   9 5852.27 417.676   6
  -2  -7   9 6092.02 424.470   1
  -2  -7   9 6772.83 436.760   7
  -2   7  -9 5221.61 422.267   2
  -2   7  -9 4629.11 414.079   8
  -2  -7   9 5240.48 414.650  10
   2  -7  -9 5451.32 418.358   6
  -2  -7  10 484.854 62.2526   6
   2  -7 -10 333.680 64.9959   5
   2   7  10 445.088 56.5533   2
  -2  -7  10 831.154 126.910   7
   2  -7 -10 519.992 67.9434   6
  -2   7 -10 417.998 78.6341   2
  -2  -7  10 650.657 93.2155   1
  -2  -7  10 182.879 43.8583  10
  -2   7 -10 445.467 41.5383   8
   2  -7 -11 711.638 82.6374   5
  -2  -7  11 707.682 78.0445   6
  -2  -7  11 604.467 65.2894  10
  -2   7 -11 735.773 63.4707   8
   2   7  11 680.355 68.0630   2
   2  -7 -11 891.698 83.0491   6
  -2  -7  12 1182.16 94.9657  10
  -2  -7  12 903.254 150.751   7
   2  -7 -12 1112.49 108.045   6
  -2   7 -12 1056.61 93.9764   8
  -2  -7  12 995.831 101.507   6
   2  -7 -12 1232.19 106.875   5
  -2  -7  13 2243.54 192.123   7
   2  -7 -13 1741.51 155.548   6
  -2   7 -13 1719.52 147.303   8
  -2  -7  13 1559.83 152.235   6
  -2  -7  13 1848.01 148.008  10
   2  -7 -13 2114.10 156.642   5
   2  -7 -14 622.767 73.5727   5
  -2   7 -14 442.595 51.8006   8
   2  -7 -14 534.953 66.5357   6
   2  -7 -15 601.544 74.9764   6
   2  -7 -15 791.018 85.5325   5
  -2   7 -15 735.802 66.2701   8
  -2   7 -16 525.135 57.5905   8
   2  -7 -16 689.988 79.9416   5
   2  -7 -17 298.592 69.4341   5
  -2   7 -17 265.624 41.9680   8
   2  -7 -18-27.5016 65.7075   5
  -2   7 -18-34.5918 38.5232   8
   2  -7 -19 334.092 70.6634   5
  -2   7 -19 194.363 43.8047   8
   2  -7 -20 64.2717 70.4838   5
  -2   7 -20 43.2494 41.0200   8
   2  -7 -21 243.890 72.2321   5
  -2   7 -21 228.343 45.8815   8
  -2   7 -22 122.899 45.0751   8
   2  -7 -22 90.7251 69.5896   5
  -2   7 -23 359.370 55.2191   8
   2  -7 -23 459.463 77.1337   5
  -2   7 -24 55.4872 46.3089   8
  -2   7 -24 52.4375 63.8220   3
   2  -7 -24 50.6166 72.3806   5
   2  -7 -25 114.679 72.7708   5
  -2   7 -25 109.946 46.4774   8
  -2   7 -25 97.0426 67.3218   3
  -2   7 -26 265.867 73.2572   3
  -2   7 -26 297.115 54.1357   8
   2  -7 -26 259.216 75.9704   5
  -2   7 -27 116.481 67.7567   3
  -2   7 -27-16.2315 49.0556   8
   2  -7 -27 162.223 70.3419   5
   2  -7 -28 42.5496 68.6084   5
  -2   7 -28 12.6054 48.2386   8
   2  -7 -28 21.1282 46.2165   8
  -2   7 -28 59.4477 61.3170   3
   2  -7 -29 94.6400 48.0166   8
  -2   7 -29 48.6634 43.9582   8
  -2   7 -29 54.3568 60.1522   3
  -2   7 -30 12.8827 57.3929   3
   2  -7 -30 26.5449 46.7875   8
  -2   7 -30 28.4246 47.3669   8
  -2   7 -31 65.6735 57.3958   3
   2  -7 -31-9.84041 46.3168   8
  -2   7 -31 41.0058 46.3558   8
   2   8 -31-26.5510 56.1706   3
  -2  -8 -31-64.9044 70.9956   5
   2   8 -30 60.3383 54.6353   3
   2  -8  30 9.26252 45.0642  10
  -2  -8 -30-74.6493 74.4143   5
   2  -8  29 82.7749 49.5177  10
  -2  -8 -29 123.270 45.6194   8
   2   8 -29 231.116 63.0122   3
  -2  -8 -29 129.201 83.2433   5
   2   8 -28 58.5589 47.4400   8
  -2  -8 -28 106.784 47.1310   8
  -2  -8 -28 230.402 83.9670   5
   2   8 -28 215.676 65.3677   3
   2   8 -27 126.328 63.8847   3
   2   8 -27 41.4702 45.6381   8
  -2  -8 -27 139.552 87.3911   5
  -2  -8 -27 85.8396 44.5504   8
   2   8 -26 126.243 61.2056   3
  -2  -8 -26 6.31767 43.3212   8
  -2  -8 -26-94.9753 86.3739   5
  -2  -8 -25 76.8817 86.3882   5
  -2  -8 -25 116.956 44.2584   8
  -2  -8 -24-62.4990 85.2896   5
  -2  -8 -24 14.3967 43.7413   8
  -2  -8 -23 50.9150 86.1376   5
  -2  -8 -23 118.338 44.5995   8
  -2  -8 -22 99.9690 84.5452   5
  -2  -8 -22 27.0617 41.5487   8
  -2  -8 -21 44.0149 40.9544   8
  -2  -8 -21 168.161 87.2180   5
   2   8 -21 191.102 64.6305   3
   2   8 -20 185.192 59.8176   3
  -2  -8 -20 80.9018 39.8346   8
  -2  -8 -19 473.157 87.2210   5
   2   8 -19 328.309 59.3405   3
   2   8 -18 559.024 64.5651   3
  -2  -8 -18 371.974 49.5465   8
  -2  -8 -17 66.5842 34.1408   8
   2   8 -17 38.1847 49.8782   3
  -2  -8 -16 620.912 59.9129   8
  -2  -8 -15 161.705 33.9450   8
  -2  -8 -14 52.6577 29.5142   8
  -2  -8 -14 18.1540 47.8493   6
   2  -8  14 69.1478 57.2217   6
  -2  -8 -13 585.759 55.6329   8
   2  -8  13 659.952 77.0977   6
  -2  -8 -13 556.026 68.3475   6
  -2  -8 -12 1989.81 180.986   6
  -2  -8 -12 2068.87 173.845   8
  -2  -8 -11 1322.94 110.029   6
  -2  -8 -11 1067.29 97.2372   8
  -2  -8 -10 37.9305 24.5325   8
   2  -8  10 53.7456 63.1482   6
  -2  -8 -10 43.9144 54.9200   6
   2  -8   9 718.172 109.493   1
  -2  -8  -9 384.274 67.7796   6
   2  -8   9 595.256 78.3131   6
  -2  -8  -8 101.296 57.6201   6
   2  -8   8 279.404 64.6995   6
   2   8  -8 102.187 54.6793   2
   2  -8   8 282.212 98.3485   1
   2  -8   8 80.0720 44.8703  10
  -2  -8  -7 1968.54 176.416   6
   2   8  -7 1849.42 175.650   2
  -2  -8  -6 196.266 65.3413   6
   2  -8   6 179.523 72.6144   6
   2   8  -5 4019.19 355.370   2
   2  -8   5 4414.38 357.858   6
  -2   8   5 4398.59 363.940   1
  -2  -8  -5 4782.03 357.705   6
   2   8  -4 906.962 93.8135   2
  -2  -8  -4 755.698 103.470   6
  -2   8   4 1368.86 122.792   1
   2  -8   4 1257.39 103.852   6
  -2   8   3 708.216 91.7691   1
   2   8  -3 497.107 61.5366   2
  -2  -8  -3 512.280 81.6017   6
   2  -8   3 525.032 82.4160   6
   2   8  -2 1005.91 90.6580   2
   2  -8   2 1141.43 105.396   6
  -2   8   2 1243.15 111.413   1
   2   8  -1 1284.91 152.821   7
   2   8  -1 1477.83 127.427   2
  -2   8   1 1388.25 142.817   7
   2  -8   1 1253.27 127.481  10
   2  -8   1 2025.40 139.419   6
  -2   8   1 1967.26 146.273   1
  -2  -8   0 98.9148 72.2987   6
  -2   8   0 59.8805 77.4587   7
   2  -8   0-53.7308 66.6893   6
  -2   8   0-30.6013 77.6744   1
   2  -8   0-12.6891 42.7228  10
   2   8   0 138.092 40.0292   2
  -2   8  -1 1441.38 156.822   7
   2   8   1 1590.20 141.661   2
  -2   8  -1 1746.48 154.796   1
   2  -8  -1 1748.19 144.637   5
  -2  -8   1 1599.73 142.485   5
   2   8   1 1653.01 173.430   7
   2   8   2 801.021 131.506   7
  -2  -8   2 1272.53 114.369   6
   2   8   2 1003.96 95.5125   2
  -2   8  -2 1161.40 119.749   1
  -2  -8   2 1227.12 97.0695   5
   2  -8  -2 1125.44 102.830   5
   2   8   3 379.966 98.2017   7
  -2  -8   3 715.953 76.5263   6
  -2  -8   3 565.048 87.0725   1
   2  -8  -3 700.370 79.7693   6
   2  -8  -3 632.533 66.2446   5
   2   8   3 349.085 47.9832   2
  -2  -8   4 1327.14 118.058   1
   2  -8  -4 1047.49 99.3992   5
   2  -8  -4 1103.27 106.025   6
  -2  -8   4 990.743 106.550   6
   2   8   4 739.172 116.724   7
   2   8   5 3733.60 331.759   7
   2  -8  -5 4598.35 324.784   6
  -2   8  -5 4385.19 326.193   2
  -2  -8   5 3228.25 318.101  10
  -2  -8   5 4522.63 323.767   6
   2  -8  -5 4260.67 320.827   5
  -2  -8   5 4483.21 327.664   1
  -2  -8   6 762.904 67.7956   6
  -2  -8   6 365.104 47.0455  10
  -2   8  -6 305.605 78.9261   2
   2  -8  -6 207.859 63.6076   5
  -2  -8   6 804.284 88.5309   1
   2  -8  -6 184.327 73.3200   6
  -2  -8   7 2331.42 174.867   6
  -2   8  -7 2132.79 182.065   2
  -2  -8   7 2267.66 186.537   1
   2   8   7 1916.17 168.660   1
  -2  -8   7 2078.06 168.403  10
   2  -8  -7 2206.84 179.166   6
   2  -8  -7 1728.31 175.199   5
  -2  -8   8 157.563 109.726   7
  -2  -8   8 287.588 86.3758   1
  -2  -8   8 158.303 35.8958  10
   2  -8  -8 191.131 72.0487   6
  -2  -8   8 207.036 54.9989   6
  -2   8  -8 144.120 71.7960   2
   2   8   8 175.668 39.4508   1
   2  -8  -9 659.168 87.5328   6
  -2  -8   9 656.073 78.2102   6
  -2  -8   9 794.541 104.214   1
  -2  -8   9 690.138 65.4805  10
  -2  -8   9 782.442 123.469   7
  -2   8  -9 709.056 93.6493   2
  -2  -8  10 39.6747 108.192   7
  -2  -8  10 146.082 57.1112   6
  -2  -8  10 60.3931 32.0376  10
  -2  -8  10 117.503 85.9082   1
   2  -8 -10 9.56802 65.9658   6
   2  -8 -11 1544.26 139.795   6
  -2  -8  11 1962.67 178.126   7
  -2  -8  11 1673.86 151.233   1
  -2  -8  11 1444.83 127.040  10
  -2  -8  11 1545.97 135.126   6
  -2  -8  12 2498.80 206.748  10
  -2   8 -12 2440.48 206.004   8
  -2  -8  12 2271.54 211.525   6
  -2  -8  12 2980.10 242.698   7
   2  -8 -12 3032.16 214.223   5
   2  -8 -12 2777.72 215.270   6
  -2   8 -13 650.624 65.8788   8
   2  -8 -13 948.019 86.9680   5
  -2  -8  13 645.850 79.2067   6
  -2  -8  13 760.145 67.3520  10
   2  -8 -13 802.446 85.8201   6
  -2  -8  14 22.0320 47.5754   6
  -2  -8  14 96.0663 33.6128  10
   2  -8 -14 158.803 66.1432   5
   2  -8 -14 91.3910 56.3081   6
  -2   8 -14 90.5148 32.0069   8
   2  -8 -15 112.438 65.5310   5
  -2  -8  15 119.563 35.7554  10
  -2   8 -15 158.684 34.3750   8
   2  -8 -15 142.955 55.9902   6
  -2   8 -16 780.274 64.2034   8
   2  -8 -16 831.267 84.9844   5
   2  -8 -17 113.906 67.5532   5
  -2   8 -17 53.2222 35.5654   8
  -2  -8  17 10.7967 35.0190  10
  -2   8 -18 487.074 57.0328   8
   2  -8 -18 649.583 84.1368   5
  -2  -8  18 540.511 57.1831  10
   2  -8 -19 345.612 74.8111   5
  -2   8 -19 206.921 44.6463   8
  -2  -8  19 269.072 42.2901  10
   2  -8 -20 258.721 73.6699   5
  -2   8 -20 161.090 44.5443   8
  -2  -8  20 252.517 41.3809  10
  -2  -8  21 162.361 38.4639  10
  -2   8 -21 89.4278 43.7063   8
   2  -8 -21 81.4219 73.0963   5
  -2   8 -22-6.21441 43.2551   8
  -2  -8  22 83.9506 37.3461  10
   2  -8 -22 55.4009 73.9677   5
  -2   8 -23 51.5738 44.7196   8
   2  -8 -23 104.342 77.1878   5
  -2   8 -24-16.7029 44.4606   8
  -2   8 -24-16.7999 63.0336   3
   2  -8 -24-68.6003 78.8475   5
  -2   8 -25 25.8392 45.7270   8
   2  -8 -25 161.913 76.5066   5
  -2   8 -25 31.6731 66.9251   3
   2  -8 -26-12.1130 71.6383   5
  -2   8 -26 7.95423 70.1045   3
  -2   8 -26 16.1826 44.9361   8
  -2   8 -27 70.8777 44.9818   8
  -2   8 -27 76.1398 67.3363   3
   2  -8 -27 98.2967 45.2575   8
   2  -8 -27 43.0388 73.1588   5
   2  -8 -28 98.8029 71.9075   5
  -2   8 -28 87.6558 63.0692   3
   2  -8 -28 126.469 46.5456   8
  -2   8 -28 61.3435 47.8125   8
  -2   8 -29 153.443 61.5174   3
   2  -8 -29 74.3252 45.9563   8
  -2   8 -30 67.5641 58.6923   3
  -2   8 -31 24.4132 55.9679   3
   2   9 -31-8.98905 52.0554   3
   2  -9  30 39.6445 42.8673  10
   2   9 -30 33.8631 54.1275   3
  -2  -9 -30 183.129 74.5719   5
   2   9 -29 98.5297 60.5766   3
   2  -9  29-22.3769 44.1089  10
  -2  -9 -29 121.931 79.2141   5
  -2  -9 -28 317.865 89.2982   5
   2   9 -28 251.764 67.7588   3
   2  -9  28 266.318 53.3052  10
  -2  -9 -27 317.636 88.9262   5
   2  -9  27 168.395 53.2235  10
  -2  -9 -26-59.1293 88.5035   5
   2  -9  26 19.2117 52.3547  10
   2  -9  25 122.616 54.1765  10
  -2  -9 -25 32.0846 89.1678   5
  -2  -9 -24 238.960 92.1638   5
  -2  -9 -23 16.4630 41.0747   8
   2   9 -23 12.1820 61.8032   3
   2   9 -22 206.032 63.6199   3
  -2  -9 -22 219.826 86.8826   5
  -2  -9 -22 121.600 39.5629   8
  -2  -9 -21 293.100 86.5825   5
   2   9 -21 234.741 62.4646   3
  -2  -9 -21 131.171 40.2224   8
  -2  -9 -20 395.161 90.9104   5
   2   9 -20 484.108 67.8213   3
  -2  -9 -20 210.798 44.2570   8
   2   9 -19 91.7463 55.9367   3
  -2  -9 -19 34.0043 36.5532   8
  -2  -9 -18 69.5569 87.4967   5
  -2  -9 -18 7.69161 34.1077   8
   2   9 -18 111.745 56.4254   3
  -2  -9 -17 37.5432 89.4785   5
   2   9 -17 91.2437 49.8814   3
  -2  -9 -17 33.3126 32.1049   8
  -2  -9 -16 54.1222 30.0228   8
  -2  -9 -15 10.3117 46.7124   6
  -2  -9 -14 114.913 53.5691   6
   2  -9  14 88.4575 65.4229   6
  -2  -9 -13 93.2548 55.5794   6
   2  -9  13 125.642 64.2248   6
  -2  -9 -12 40.8841 57.1465   6
   2  -9  12 49.0190 66.8860   6
   2  -9  12 99.9476 47.2732  10
   2  -9  11 79.0790 47.0959  10
   2  -9  11 35.4507 71.0257   6
  -2  -9 -11 46.7672 59.5733   6
  -2  -9 -10 1018.51 101.525   6
   2  -9  10 1141.74 109.716   6
   2  -9  10 973.070 94.8887  10
   2  -9   9 304.116 74.5318   6
  -2  -9  -9 249.513 59.7344   6
   2  -9   9 242.919 49.5938  10
  -2  -9  -8-4.44065 55.7904   6
   2   9  -8 6.37898 53.6327   2
   2  -9   8-53.9657 68.1502   6
   2  -9   8 32.1025 42.5860  10
  -2  -9  -7 505.744 81.4667   6
   2   9  -7 630.486 79.1045   2
  -2   9   6 1076.91 134.216   1
  -2  -9  -6 1240.42 114.762   6
   2  -9   6 1049.03 118.581   6
   2   9  -6 1253.49 118.477   2
  -2   9   5 5185.45 427.899   1
   2  -9   5 6050.83 423.229   6
  -2  -9  -5 5618.00 422.239   6
   2  -9   4 2051.53 159.657   6
   2   9  -4 1584.34 151.376   2
  -2  -9  -4 1640.88 159.014   6
  -2   9   4 2069.37 168.164   1
   2  -9   3 1381.72 118.593   6
  -2  -9  -3 1222.31 113.492   6
   2   9  -3 940.180 102.106   2
  -2   9   3 1372.80 126.540   1
  -2   9   2 1299.95 140.160   7
   2   9  -2 1194.19 118.842   2
   2  -9   2 1489.97 133.521   6
  -2  -9  -2 1490.95 122.918   5
  -2   9   2 1538.42 138.660   1
  -2   9   1 674.183 107.762   7
   2   9  -1 675.022 112.682   7
   2   9  -1 686.199 73.3767   2
   2  -9   1 640.224 75.1782  10
   2  -9   1 864.784 92.7130   6
  -2  -9  -1 856.782 77.7450   5
  -2   9   1 740.377 100.702   1
  -2   9   0 310.491 90.5094   7
   2   9   0 371.918 105.458   7
  -2  -9   0 460.037 53.8936   5
  -2  -9   0 407.765 75.3943   6
   2  -9   0 405.328 80.6617   6
   2   9   0 258.869 49.5360   2
  -2   9   0 355.136 78.3289   1
  -2   9  -1 578.046 101.029   7
  -2  -9   1 1003.72 92.3215   6
  -2   9  -1 778.645 101.396   1
   2   9   1 701.243 118.607   7
   2   9   1 664.764 72.0035   2
  -2  -9   1 820.617 74.9392   5
   2   9   2 1208.93 114.425   2
  -2  -9   2 1733.19 128.845   6
   2  -9  -2 1650.20 122.032   5
   2   9   2 1010.77 150.072   7
  -2  -9   2 1249.22 115.990   5
   2   9   3 896.333 136.826   7
  -2  -9   3 1583.18 120.110   6
   2  -9  -3 1485.54 125.010   6
   2   9   3 1023.90 103.628   2
  -2  -9   3 1265.67 105.289   5
   2  -9  -3 1571.94 113.822   5
  -2  -9   4 2210.83 159.855   6
   2   9   4 1705.09 171.646   7
   2  -9  -4 1961.20 155.410   5
   2   9   4 1580.18 146.005   2
   2  -9  -4 2297.07 161.583   6
   2   9   5 3756.77 393.802   7
  -2  -9   5 5362.93 388.050   6
   2  -9  -5 5640.35 390.454   6
  -2  -9   5 5448.97 394.027   1
  -2   9  -5 5277.86 390.848   2
   2  -9  -5 5400.74 386.108   5
   2   9   5 4183.32 382.205   2
  -2  -9   6 1060.68 98.8241   6
   2  -9  -6 1036.66 108.762   6
   2  -9  -6 827.360 95.4352   5
  -2   9  -6 876.770 106.677   2
   2   9   6 828.944 115.731   7
  -2  -9   6 1069.42 119.879   1
  -2  -9   7 719.415 83.5434   6
  -2  -9   7 927.556 105.505   1
   2  -9  -7 851.971 94.3333   6
  -2  -9   7 684.844 68.6108  10
   2  -9  -7 659.721 82.1502   5
  -2  -9   8 14.3203 58.3673   6
   2  -9  -8-16.2443 75.4403   6
  -2  -9   8 6.26158 84.9636   1
  -2  -9   8 4.70732 34.1581  10
   2  -9  -8-19.9270 58.3273   5
  -2  -9   9 341.151 63.4362   6
   2  -9  -9 328.863 66.3663   5
  -2  -9   9 397.959 94.4492   1
   2  -9  -9 363.003 77.2347   6
  -2  -9   9 336.006 44.9723  10
  -2  -9  10 972.812 100.264   6
   2  -9 -10 1126.96 109.599   6
  -2  -9  10 978.646 88.2628  10
  -2  -9  11-20.6523 58.4462   6
   2  -9 -11 58.1538 73.7591   6
  -2  -9  11 40.4652 35.5646  10
  -2  -9  12 29.6077 55.2776   6
  -2  -9  12 10.8189 35.2946  10
   2  -9 -12-13.5445 72.2096   6
  -2  -9  13 166.567 56.0148   6
  -2  -9  13 129.881 37.3034  10
   2  -9 -13 135.390 65.7030   6
   2  -9 -14 67.1234 64.2028   5
  -2  -9  14 140.991 37.8348  10
  -2  -9  14 185.315 55.7601   6
   2  -9 -14 140.118 61.6636   6
   2  -9 -15 44.2585 71.6480   5
   2  -9 -15-8.02542 62.0201   6
  -2  -9  15-33.9572 36.3805  10
   2  -9 -16 0.37454 69.3962   5
  -2  -9  16 2.17260 36.6358  10
   2  -9 -17 206.549 70.8509   5
  -2  -9  17 82.9765 38.1313  10
   2  -9 -18 74.1989 73.8148   5
  -2  -9  18 36.0638 36.1362  10
  -2  -9  19 36.8709 36.5156  10
   2  -9 -19-12.3558 72.2992   5
  -2  -9  20 331.898 48.0800  10
   2  -9 -20 452.365 81.4517   5
   2  -9 -21 290.994 78.2585   5
  -2  -9  21 181.873 41.3171  10
  -2  -9  22 278.459 43.5169  10
   2  -9 -22 201.593 81.3568   5
   2  -9 -23 135.917 79.0603   5
   2  -9 -24 292.942 80.4548   5
  -2   9 -24 63.4420 67.9295   3
   2  -9 -25 7.93877 77.4847   5
  -2   9 -25 26.6147 67.6268   3
  -2   9 -26-31.1836 68.4859   3
   2  -9 -26 8.69649 76.1358   5
   2  -9 -27 363.718 79.4902   5
  -2   9 -27 256.586 72.3427   3
  -2   9 -28 267.663 66.5692   3
  -2   9 -29 58.8234 59.1597   3
  -2   9 -30 131.560 57.1086   3
   2  10 -30-3.99709 50.4213   3
   2 -10  29 138.632 44.7281  10
  -2 -10 -29 34.7424 78.7632   5
  -2 -10 -28 18.1314 80.8433   5
   2 -10  28 54.2889 45.4301  10
   2 -10  27 100.770 49.1475  10
  -2 -10 -27 150.669 88.6317   5
  -2 -10 -26 18.9524 88.3412   5
   2 -10  26 57.9461 49.7769  10
   2 -10  25 29.5970 49.5647  10
  -2 -10 -25-43.5918 92.8589   5
   2  10 -25 7.03099 60.2628   3
  -2 -10 -24 423.984 95.0492   5
   2 -10  24 214.195 57.7772  10
   2  10 -24 272.278 64.0750   3
   2  10 -23 49.6230 59.3433   3
   2 -10  23-36.2828 54.0473  10
  -2 -10 -23-72.9891 91.7369   5
  -2 -10 -22 132.068 91.1991   5
   2 -10  22 44.7249 55.3360  10
   2  10 -22 177.473 63.2576   3
   2  10 -21 425.399 69.9184   3
  -2 -10 -21 292.231 89.6180   5
   2 -10  20-23.6425 55.3866  10
   2  10 -20-3.19714 59.4091   3
  -2 -10 -20 91.6506 89.4923   5
  -2 -10 -19 33.7332 85.5994   5
   2 -10  19 115.824 54.4661  10
   2  10 -19 104.114 59.9911   3
   2  10 -18 35.5725 55.0468   3
   2 -10  18 9.74735 53.6229  10
   2  10 -17 13.6258 54.9385   3
   2 -10  17 54.2110 52.6473  10
   2 -10  16 655.803 77.3374  10
   2  10 -16 735.377 77.2668   3
   2 -10  15 205.879 53.7147  10
  -2 -10 -15 120.965 55.0323   6
   2 -10  14 33.5725 73.6374   6
   2 -10  14 30.2981 49.4342  10
  -2 -10 -14-49.0203 58.4999   6
   2 -10  13 16.4006 72.2555   6
   2 -10  13-14.7020 49.0028  10
  -2 -10 -13 66.7503 58.8545   6
  -2 -10 -13 33.2290 82.6341   5
  -2 -10 -12 151.793 64.3902   6
  -2 -10 -12 244.685 80.4119   5
   2 -10  12 252.662 70.1412   6
   2 -10  12 186.940 51.0258  10
   2 -10  11 1198.16 121.142   6
  -2 -10 -11 957.646 115.050   6
   2 -10  11 1137.02 105.910  10
  -2 -10 -10 122.423 63.6024   6
  -2 -10 -10 154.033 76.2911   5
   2 -10  10 181.563 49.7952  10
   2 -10  10 211.206 82.4009   6
  -2 -10  -9 658.849 83.3122   6
   2 -10   9 653.227 73.3989  10
   2 -10   9 641.493 94.4392   6
  -2 -10  -9 806.910 92.6357   5
  -2 -10  -8 738.219 87.1816   5
  -2 -10  -8 572.877 80.8886   6
   2  10  -8 483.261 74.9525   2
   2 -10   8 621.817 68.0112  10
   2 -10   8 705.148 93.2114   6
  -2  10   8 783.233 106.215   1
   2 -10   7 525.671 83.4352   6
  -2  10   7 507.180 91.9908   1
  -2 -10  -7 400.551 69.5533   6
   2 -10   7 301.879 59.1826  10
   2  10  -7 397.254 63.6664   2
  -2 -10  -7 589.937 76.4190   5
  -2 -10  -6 30.7352 65.9267   5
   2  10  -6-12.7830 55.1093   2
   2 -10   6-27.6558 77.2987   6
  -2  10   6 55.2859 80.7993   1
  -2 -10  -6 6.72976 63.5567   6
  -2 -10  -5 1070.87 104.981   6
   2 -10   5 1115.48 114.329   6
  -2  10   5 968.332 117.320   1
  -2 -10  -5 1177.04 104.349   5
   2  10  -5 850.867 101.612   2
  -2  10   4 82.7122 91.4123   7
  -2  10   4 151.129 79.1309   1
  -2 -10  -4-33.1644 68.4060   6
   2  10  -4-9.13025 48.9794   2
  -2 -10  -4-12.4479 57.3000   5
   2 -10   4 25.7547 78.4668   6
   2  10  -3 2456.13 246.488   2
  -2 -10  -3 3211.10 252.718   6
   2 -10   3 3655.20 255.238   6
  -2  10   3 2644.42 259.607   7
  -2 -10  -3 3320.61 248.065   5
  -2  10   3 3195.77 256.809   1
  -2  10   2 148.679 78.2769   1
   2  10  -2 252.628 46.6453   2
  -2  10   2 214.095 93.8358   7
   2 -10   2 308.475 78.3449   6
  -2 -10  -2 214.872 53.7762   5
   2  10  -1 650.111 78.4514   2
  -2  10   1 781.537 111.595   7
   2 -10   1 1146.47 105.120   6
  -2  10   1 976.669 97.7015   1
  -2 -10  -1 843.685 82.3736   5
  -2  10   0 766.622 114.486   7
  -2 -10   0 1029.29 100.718   6
   2 -10   0 1064.67 105.223   6
  -2 -10   0 875.140 86.9409   5
  -2  10   0 921.871 108.482   1
  -2 -10   1 1031.24 101.757   6
  -2 -10   1 890.516 85.2357   5
  -2 -10   2 315.179 72.2539   6
   2  10   2 188.447 105.258   7
  -2 -10   2 305.058 45.5987   5
  -2 -10   3 3988.66 301.162   6
   2 -10  -3 3604.17 304.617   6
   2 -10  -3 3413.45 297.894   5
  -2 -10   4 26.2640 67.2182   6
   2 -10  -4 99.5578 55.1451   5
   2 -10  -4-12.3214 81.7651   6
  -2 -10   5 1065.05 113.510   6
   2 -10  -5 1268.99 121.782   6
   2 -10  -5 1194.63 110.230   5
   2 -10  -6-7.47839 78.7708   6
  -2 -10   6 7.15931 60.0310   6
   2 -10  -6 31.4168 59.2575   5
  -2 -10   7 436.017 72.0652   6
  -2 -10   7 509.459 100.344   1
   2 -10  -7 498.610 71.4041   5
   2 -10  -7 401.659 83.7766   6
   2 -10  -8 722.937 97.5550   6
  -2 -10   8 736.117 84.0989   6
  -2 -10   8 668.390 114.745   1
   2 -10  -8 601.810 82.5919   5
  -2 -10   9 789.990 87.1207   6
   2 -10  -9 893.904 101.881   6
   2 -10  -9 849.160 88.0207   5
  -2 -10   9 684.545 71.7376  10
  -2 -10  10 181.550 64.7711   6
   2 -10 -10-17.1765 81.5729   6
  -2 -10  10 96.4890 38.1164  10
   2 -10 -10 157.111 63.3713   5
  -2 -10  11 1114.28 104.688   6
   2 -10 -11 1016.88 116.012   6
  -2 -10  11 998.332 91.8992  10
  -2 -10  12 208.540 61.6318   6
   2 -10 -12 197.061 74.6142   6
  -2 -10  12 169.224 40.5292  10
  -2 -10  13-13.7734 60.5439   6
  -2 -10  13 9.61379 36.8924  10
   2 -10 -13 31.5869 69.3862   6
  -2 -10  14 42.1052 37.2699  10
   2 -10 -14-4.06748 73.2615   6
  -2 -10  14-44.6619 58.3451   6
   2 -10 -15 138.143 73.0509   6
   2 -10 -15 138.262 69.5193   5
  -2 -10  15 171.058 40.6519  10
  -2 -10  16 727.832 70.3293  10
   2 -10 -16 646.109 86.8564   6
   2 -10 -16 724.322 92.2524   5
  -2 -10  17 27.8904 40.6712  10
   2 -10 -17 157.278 74.3094   5
  -2 -10  18 26.9286 39.8852  10
   2 -10 -18 32.7225 73.4201   5
  -2 -10  19 71.9609 39.9351  10
   2 -10 -19 62.9732 78.8290   5
  -2 -10  20 27.6745 39.8638  10
   2 -10 -20-31.8830 77.7908   5
  -2 -10  21 274.545 46.0071  10
   2 -10 -21 325.278 84.6931   5
   2 -10 -22 48.7556 80.8123   5
   2 -10 -23-41.3433 81.1484   5
   2 -10 -24 465.761 81.5680   5
  -2  10 -24 168.248 69.3991   3
  -2  10 -25 1.37931 66.5600   3
   2 -10 -25 19.4867 75.9568   5
   2 -10 -26 111.580 78.5594   5
  -2  10 -26 122.408 68.7291   3
  -2  10 -27 48.3866 67.2980   3
  -2  10 -28 122.146 62.6607   3
  -2  10 -29 56.3355 59.1745   3
   2 -11  28 79.3926 45.4290  10
  -2 -11 -28 16.3992 80.2241   5
   2  11 -27-44.4073 58.8665   3
   2 -11  27 51.0665 47.8584  10
  -2 -11 -27 96.5707 83.6836   5
  -2 -11 -26 13.6846 89.9364   5
   2  11 -26 36.8554 58.1071   3
   2 -11  26 41.3217 48.4375  10
  -2 -11 -25 127.087 92.6833   5
   2 -11  25 131.684 50.8144  10
   2  11 -25 85.8031 59.8784   3
   2  11 -24 22.3237 58.3377   3
  -2 -11 -24-112.292 94.4000   5
   2 -11  24 58.1179 52.1333  10
   2  11 -23 289.646 61.6565   3
  -2 -11 -23 110.103 96.4279   5
   2 -11  23 146.196 55.7194  10
   2  11 -22 486.900 72.0287   3
  -2 -11 -22 454.793 102.020   5
   2 -11  22 456.282 65.6386  10
   2 -11  21 73.1149 53.8310  10
  -2 -11 -21 137.108 92.3687   5
   2  11 -21 134.412 65.9075   3
  -2 -11 -20-7.61552 90.8772   5
   2 -11  20 39.6064 55.8032  10
   2  11 -20 75.4143 60.2510   3
   2 -11  19 64.1282 55.3742  10
   2  11 -19 14.1297 60.7235   3
   2  11 -18 226.021 59.1277   3
   2 -11  18 113.134 57.7089  10
   2  11 -17-25.5228 51.1592   3
   2 -11  17 12.7715 54.3194  10
   2 -11  16 299.698 59.3369  10
   2  11 -16 305.376 57.4582   3
  -2 -11 -15 164.344 82.9096   5
   2 -11  15 168.924 54.4673  10
  -2 -11 -15 97.6377 58.5295   6
  -2 -11 -14 79.8262 64.9130   6
   2 -11  14 34.7153 81.8102   6
  -2 -11 -14 18.2704 81.7178   5
   2 -11  14 116.087 51.7500  10
   2 -11  13 134.338 52.1247  10
  -2 -11 -13 94.2818 80.0632   5
  -2 -11 -13 83.3572 63.7421   6
   2 -11  13 117.193 81.9210   6
  -2 -11 -12-13.6876 67.1476   6
   2 -11  12-41.4860 52.1944  10
   2 -11  12-27.8217 78.3569   6
  -2 -11 -12 17.7445 75.7860   5
   2 -11  11 92.7261 50.5217  10
  -2 -11 -11-1.92269 73.1950   5
  -2 -11 -11 37.9615 68.4781   6
   2 -11  11-8.50230 74.9982   6
  -2 -11 -10 130.784 71.7210   5
   2 -11  10 76.8732 52.0529  10
  -2 -11 -10 111.238 69.7128   6
   2 -11  10 39.0713 78.1631   6
  -2 -11  -9 275.059 73.1522   6
  -2 -11  -9 350.416 76.2127   5
   2 -11   9 325.719 89.4700   6
   2 -11   9 402.590 57.3271  10
  -2 -11  -8 796.491 84.3558   5
  -2 -11  -8 647.620 84.6716   6
   2 -11   8 780.453 98.9696   6
   2 -11   7 368.669 60.0014  10
  -2 -11  -7 303.797 70.8174   6
   2 -11   7 415.331 92.7736   6
  -2 -11  -7 409.686 71.6442   5
  -2 -11  -6 1283.84 126.488   6
   2 -11   6 1502.32 140.070   6
  -2 -11  -6 1333.82 125.540   5
  -2 -11  -5 30.2007 66.6346   6
   2 -11   5 151.490 85.8096   6
  -2 -11  -5 57.3291 59.0202   5
  -2 -11  -4 93.1531 58.3191   5
  -2 -11  -4 73.5611 65.4803   6
   2 -11   4 86.2118 83.6804   6
   2 -11   3 86.4451 84.7628   6
  -2 -11  -3 75.2773 57.7140   5
  -2 -11  -3-33.5874 67.6772   6
  -2 -11  -2 141.059 55.0561   5
   2 -11   2 135.527 85.9900   6
  -2 -11  -1 181.210 53.5073   5
   2 -11   1 181.857 83.8763   6
   2 -11   0 330.274 88.1784   6
  -2 -11   0 364.298 74.7231   6
  -2 -11   0 190.392 51.6105   5
  -2 -11   1 247.456 71.6302   6
  -2 -11   1 137.367 45.2833   5
  -2 -11   2 39.1246 68.5026   6
   2 -11  -3-23.5164 83.1910   6
  -2 -11   3 17.1764 67.1920   6
   2 -11  -4 10.1435 83.4223   6
  -2 -11   4 34.4767 63.5454   6
   2 -11  -4 66.3639 59.3619   5
  -2 -11   5 74.0997 63.7210   6
   2 -11  -5 76.6345 81.3774   6
   2 -11  -5 28.7977 58.1978   5
   2 -11  -6 1530.54 146.826   6
  -2 -11   6 1546.24 135.699   6
   2 -11  -6 1323.72 131.745   5
   2 -11  -7 513.917 95.4993   6
  -2 -11   7 418.229 71.9873   6
   2 -11  -7 471.276 72.8552   5
  -2 -11   8 679.468 88.2708   6
   2 -11  -8 754.139 86.5228   5
   2 -11  -8 686.692 102.923   6
  -2 -11   9 376.569 73.0724   6
   2 -11  -9 374.768 90.2224   6
   2 -11  -9 360.226 73.0203   5
  -2 -11  10 103.657 69.1930   6
   2 -11 -10 232.456 84.0316   6
   2 -11 -10 187.714 68.2528   5
   2 -11 -11 12.4161 66.9835   5
  -2 -11  11-28.4604 64.5475   6
  -2 -11  11 58.0591 39.7504  10
   2 -11 -11 88.5335 79.5736   6
  -2 -11  12 23.0112 39.8293  10
   2 -11 -12 37.4645 80.5863   6
  -2 -11  12 93.8173 64.2191   6
   2 -11 -12-24.6855 70.4672   5
  -2 -11  13 128.802 62.7830   6
   2 -11 -13 157.039 81.9087   6
  -2 -11  13 43.0949 39.9585  10
  -2 -11  14 98.0901 40.6509  10
  -2 -11  14 26.2988 64.6959   6
   2 -11 -14 189.711 85.2577   6
  -2 -11  15 128.355 41.3107  10
   2 -11 -15 97.3797 80.8711   6
   2 -11 -16 218.426 71.3069   6
  -2 -11  16 295.880 47.6479  10
   2 -11 -17-16.9034 82.4649   5
  -2 -11  17 27.9953 40.1918  10
  -2 -11  18 119.345 41.7503  10
   2 -11 -18 209.507 84.9938   5
   2 -11 -19 118.803 81.6382   5
  -2 -11  19 87.6148 40.7520  10
  -2 -11  20 106.209 40.6278  10
   2 -11 -20 1.41335 82.3055   5
   2 -11 -21 156.695 83.0916   5
   2 -11 -22 530.667 92.1337   5
   2 -11 -23 287.166 84.5467   5
   2 -11 -24 23.5436 81.6587   5
  -2  11 -25 166.313 68.9762   3
   2 -11 -25-16.6550 80.3811   5
  -2  11 -26 2.27974 68.0909   3
  -2  11 -27 15.8925 64.2940   3
  -2  11 -28-96.2284 60.8639   3
  -2  11 -29-38.8519 56.7027   3
   2  12 -28 89.2314 56.0498   3
   2  12 -27 22.5877 56.3001   3
  -2 -12 -27-97.0670 82.1220   5
   2  12 -26-30.7367 55.8870   3
   2 -12  26 45.7728 46.8794  10
   2  12 -25 108.978 57.0369   3
   2 -12  25 168.844 50.8480  10
   2  12 -24 16.1724 57.6324   3
   2 -12  24-8.15736 51.8910  10
  -2 -12 -24-18.0738 91.0899   5
   2  12 -23-41.7589 57.7615   3
   2 -12  23-20.6567 54.3959  10
  -2 -12 -23 23.9141 94.9445   5
   2 -12  22 39.9677 55.2266  10
  -2 -12 -22 65.1754 97.6757   5
   2  12 -22 29.8234 59.1734   3
   2 -12  21 261.888 64.1890  10
   2  12 -21 492.074 70.4017   3
   2  12 -20 179.314 64.0781   3
   2 -12  20 159.174 59.6299  10
   2  12 -19 307.622 66.2258   3
   2 -12  19 282.602 62.7270  10
   2 -12  18-5.80034 57.2764  10
   2  12 -18 43.7116 60.0673   3
  -2 -12 -17 52.9130 90.8369   5
   2 -12  17 72.5723 56.9931  10
   2  12 -17 95.8645 56.3497   3
  -2 -12 -16-42.6949 90.5233   5
   2  12 -16 40.0220 52.5509   3
   2 -12  16 29.5797 59.3668  10
  -2 -12 -15 188.438 87.8103   5
  -2 -12 -15 116.502 64.1010   6
   2  12 -15 201.644 52.5248   3
   2 -12  15 98.3085 58.9133  10
  -2 -12 -14 74.1009 83.0090   5
   2 -12  14 20.4612 58.3213  10
   2 -12  14-35.0308 80.5428   6
  -2 -12 -14 143.073 68.8784   6
  -2 -12 -13-132.100 81.9257   5
   2 -12  13-68.3811 85.8438   6
  -2 -12 -13 12.6098 67.8797   6
   2 -12  13 16.4453 56.5431  10
  -2 -12 -12 112.526 79.4067   5
   2 -12  12 23.7810 55.6436  10
  -2 -12 -12 91.6685 69.4332   6
   2 -12  12 55.3251 88.3320   6
  -2 -12 -11 124.633 77.2458   5
   2 -12  11 48.5411 54.4051  10
   2 -12  11-40.1342 87.2562   6
  -2 -12 -11 54.1030 73.4635   6
  -2 -12 -10 198.314 75.2974   5
  -2 -12 -10 194.160 72.9308   6
   2 -12  10 171.716 58.3655  10
   2 -12  10 108.717 83.8076   6
  -2 -12  -9 519.323 81.9323   5
  -2 -12  -9 375.340 77.6083   6
   2 -12   9 396.109 89.9582   6
   2 -12   9 415.866 64.1922  10
  -2 -12  -8 125.333 72.0318   5
  -2 -12  -8 91.1753 73.9020   6
   2 -12   8 59.0328 51.9950  10
   2 -12   8 128.289 87.0053   6
  -2 -12  -7 6.25780 68.1711   5
  -2 -12  -7 77.0032 67.5881   6
   2 -12   7-22.3358 52.2344  10
   2 -12   7-22.8375 89.1549   6
  -2 -12  -6 12.8687 66.8674   5
  -2 -12  -6 53.8819 69.1203   6
   2 -12   6 21.8498 54.0542  10
   2 -12   6 110.838 88.9009   6
  -2 -12  -5 140.009 65.2371   5
  -2 -12  -5 102.430 71.7690   6
   2 -12   5 82.9031 93.3201   6
  -2 -12  -4 259.333 67.4990   5
  -2 -12  -4 255.777 74.5384   6
   2 -12   4 394.752 96.3409   6
  -2 -12  -3 88.3614 60.0205   5
  -2 -12  -3 17.5032 70.2836   6
   2 -12   3 123.062 95.6068   6
   2 -12   2 221.682 94.5939   6
  -2 -12  -2-2.70203 57.1303   5
   2 -12   1 130.200 92.5778   6
  -2 -12  -1-3.11563 50.7039   5
  -2 -12   0 126.427 71.2742   6
   2 -12   0 302.858 92.4958   6
  -2 -12   0 163.090 49.1710   5
  -2 -12   1 63.9525 69.4525   6
  -2 -12   2 45.7802 67.2739   6
  -2 -12   3 141.661 68.7726   6
  -2 -12   4 262.215 75.7180   6
   2 -12  -4 290.085 97.6811   6
  -2 -12   5 108.412 70.2741   6
   2 -12  -5 278.459 95.2239   6
  -2 -12   6 48.0595 70.9890   6
   2 -12  -6 250.929 97.6012   6
   2 -12  -6 78.2274 65.1542   5
  -2 -12   7-33.6393 66.9404   6
   2 -12  -7 36.8629 95.4058   6
   2 -12  -7 6.25855 66.2280   5
  -2 -12   8 57.8954 74.2223   6
   2 -12  -8 271.330 92.3814   6
   2 -12  -8 116.518 66.5997   5
  -2 -12   9 327.381 80.5752   6
   2 -12  -9 362.000 74.8424   5
   2 -12  -9 403.068 90.7867   6
  -2 -12  10 191.938 76.2232   6
   2 -12 -10 240.890 87.0950   6
   2 -12 -10 311.899 73.4189   5
   2 -12 -11-5.14918 89.4377   6
   2 -12 -11 63.5699 72.2159   5
  -2 -12  11 118.739 72.7322   6
   2 -12 -12 29.3238 73.8164   5
   2 -12 -12 2.01147 91.5902   6
  -2 -12  12 93.3487 68.1096   6
   2 -12 -13 41.4460 91.4278   6
   2 -12 -13 63.5443 76.1304   5
  -2 -12  13 17.7846 69.5292   6
   2 -12 -14 59.5561 88.9136   6
   2 -12 -14 62.6483 80.7299   5
  -2 -12  14 48.2642 63.8991   6
   2 -12 -15 169.420 82.2459   6
   2 -12 -16-58.3373 66.7026   6
   2 -12 -19 129.207 82.3515   5
   2 -12 -20 357.276 88.2019   5
   2 -12 -21 205.939 84.7460   5
   2 -12 -22-6.32442 83.2384   5
   2 -12 -23 20.2296 82.7137   5
  -2  12 -27 68.1486 60.3556   3
   2  13 -26-82.4495 54.4484   3
  -2 -13 -26 45.7916 81.6324   5
  -2 -13 -25 86.7954 87.0944   5
   2  13 -25 40.6325 54.7895   3
   2 -13  25 74.6995 46.2196  10
   2 -13  24 19.5981 49.4526  10
   2  13 -24-14.1152 55.8021   3
  -2 -13 -24 3.03222 87.6741   5
   2 -13  23 26.1465 50.4730  10
   2  13 -23-48.7231 57.2144   3
   2 -13  22 26.3253 54.0727  10
   2  13 -22 25.3158 55.6966   3
   2 -13  21 40.1755 56.4085  10
   2  13 -21 126.704 58.3591   3
   2  13 -20-93.4124 61.2024   3
   2 -13  20-104.114 56.8468  10
  -2 -13 -19 99.6462 95.8232   5
   2 -13  19 9.12941 57.7306  10
   2  13 -19-72.6167 61.8021   3
   2  13 -18 127.482 59.4257   3
   2 -13  18 79.2652 58.5801  10
  -2 -13 -18 24.4869 96.3525   5
   2  13 -17 207.569 59.2746   3
  -2 -13 -17 131.789 96.9820   5
   2 -13  17 149.216 60.8774  10
  -2 -13 -16 207.915 95.5279   5
   2 -13  16 155.945 59.2876  10
   2  13 -16 144.177 57.2064   3
  -2 -13 -15 166.732 93.2435   5
  -2 -13 -15 68.2516 66.0656   6
   2  13 -15 177.197 55.3180   3
   2 -13  15 181.519 59.3509  10
  -2 -13 -14 62.0325 91.2534   5
  -2 -13 -14 39.7425 73.8635   6
   2 -13  14 51.9998 75.0159   6
   2 -13  14 149.790 57.3183  10
   2  13 -14-9.91405 51.8989   3
  -2 -13 -13 208.614 88.2277   5
   2 -13  13 226.586 87.5696   6
   2 -13  13 102.490 60.6702  10
  -2 -13 -13 58.6421 74.4013   6
  -2 -13 -12-23.1996 72.8684   6
  -2 -13 -12 13.8575 84.3668   5
   2 -13  12-29.4575 95.3815   6
   2 -13  12 6.65034 57.9486  10
  -2 -13 -11 405.644 87.0905   5
   2 -13  11 233.641 63.3868  10
   2 -13  11 392.131 97.8595   6
  -2 -13 -11 237.183 80.6089   6
  -2 -13 -10 96.7184 82.3864   5
  -2 -13 -10 20.5512 75.5315   6
   2 -13  10 98.2910 98.4014   6
   2 -13  10 129.344 56.6545  10
  -2 -13  -9 162.695 81.6432   6
  -2 -13  -9 130.706 80.3492   5
   2 -13   9 164.660 59.0990  10
   2 -13   9 130.799 93.6436   6
   2 -13   8 90.2330 93.2954   6
  -2 -13  -8-1.17951 79.4036   6
  -2 -13  -8-33.9575 76.2800   5
  -2 -13  -7 153.777 76.1111   5
   2 -13   7 93.9081 86.1388   6
  -2 -13  -7 68.7389 79.5191   6
  -2 -13  -6 285.816 78.9701   6
   2 -13   6 257.047 90.3055   6
  -2 -13  -6 232.093 75.8266   5
  -2 -13  -5 52.7819 69.4989   5
  -2 -13  -5 69.2825 75.9215   6
   2 -13   5-8.97586 90.7369   6
  -2 -13  -4-81.4397 64.5917   5
  -2 -13  -4-85.4564 75.2921   6
   2 -13   4 18.2642 95.6017   6
  -2 -13  -3 22.3492 74.0824   6
   2 -13   3 57.8965 98.4840   6
  -2 -13  -3 171.616 60.5784   5
   2 -13   2 126.217 98.8417   6
  -2 -13  -2 104.459 57.7979   5
   2 -13   1 187.910 99.5811   6
  -2 -13  -1 33.2746 51.9052   5
  -2 -13   0 58.9943 73.5129   6
   2 -13   0 208.832 99.3227   6
  -2 -13   1 100.158 76.2073   6
  -2 -13   2 139.296 76.5565   6
  -2 -13   3 108.863 75.8065   6
   2 -13  -4 27.5962 96.8227   6
  -2 -13   4-14.4085 72.8385   6
  -2 -13   5 33.5409 76.7308   6
   2 -13  -5 37.2719 92.5729   6
  -2 -13   6 343.272 82.3240   6
   2 -13  -6 372.771 99.5975   6
  -2 -13   7 53.0029 79.1988   6
   2 -13  -7 119.456 91.3014   6
  -2 -13   8 42.7480 78.2175   6
   2 -13  -8-57.1972 71.9356   5
   2 -13  -8-171.367 93.7172   6
  -2 -13   9 214.473 80.9006   6
   2 -13  -9 187.518 97.6535   6
   2 -13  -9 120.820 74.4884   5
  -2 -13  10-1.13422 76.0648   6
   2 -13 -10 62.5021 75.7169   5
   2 -13 -10 77.1396 97.8594   6
  -2 -13  11 355.200 79.9303   6
   2 -13 -11 481.484 103.361   6
   2 -13 -11 335.806 83.0264   5
   2 -13 -12 62.1626 99.3891   6
  -2 -13  12-8.13864 71.5155   6
   2 -13 -12-105.560 77.1768   5
   2 -13 -13 248.603 97.2234   6
  -2 -13  13 72.8917 73.7245   6
   2 -13 -13 145.507 79.4287   5
  -2 -13  14 29.2534 66.3693   6
   2 -13 -14 118.967 86.9332   6
   2 -13 -14 143.181 80.9615   5
   2 -13 -15 208.111 76.7118   6
   2 -13 -15 281.641 84.8147   5
   2 -13 -16 72.1937 68.6939   6
   2 -13 -21 65.3271 84.9345   5
  -2  13 -22 6.50653 63.3511   3
  -2  13 -23 130.860 65.7720   3
  -2  13 -24-38.9652 65.2527   3
   2  14 -25-40.7028 51.6640   3
   2  14 -24-75.0186 52.6220   3
   2  14 -23-45.4942 54.2664   3
   2 -14  22 65.9640 51.6549  10
   2  14 -22 6.90475 54.1633   3
   2  14 -21 28.2837 55.0888   3
   2 -14  21 46.1454 53.4855  10
  -2 -14 -21 114.681 91.0499   5
   2  14 -20 224.724 59.2163   3
   2 -14  20 235.132 57.8334  10
  -2 -14 -20 184.132 94.2314   5
   2 -14  19 112.023 55.9276  10
   2  14 -19 43.2453 58.6997   3
  -2 -14 -19 55.6679 90.8181   5
   2  14 -18 2.78129 60.0700   3
   2 -14  18-113.208 58.6614  10
  -2 -14 -18-11.0739 94.8627   5
  -2 -14 -17 48.9211 92.8372   5
   2 -14  17 28.0562 57.7283  10
   2  14 -17 7.70029 58.2520   3
  -2 -14 -16 108.004 95.4026   5
   2  14 -16-11.1866 55.8357   3
   2 -14  16 19.4112 57.5314  10
  -2 -14 -15 69.1923 94.2544   5
   2  14 -15 105.577 55.2747   3
   2 -14  15 49.2845 60.1812  10
  -2 -14 -14 495.404 100.430   5
  -2 -14 -14 386.840 83.4339   6
   2  14 -14 436.108 65.6477   3
   2 -14  14 484.874 83.9180   6
   2 -14  14 429.692 71.3247  10
  -2 -14 -13-2.60850 93.1187   5
  -2 -14 -13 81.7463 77.8204   6
   2 -14  13 96.2240 80.0574   6
   2 -14  13 36.8907 61.1866  10
   2  14 -13 123.685 51.1052   3
  -2 -14 -12 26.0860 79.1206   6
   2 -14  12 38.0764 90.9755   6
  -2 -14 -12 70.8621 90.2769   5
   2  14 -12 20.3673 49.9059   3
  -2 -14 -11 26.4516 86.3375   5
  -2 -14 -11 18.6965 77.2225   6
   2 -14  11 9.07064 95.3105   6
  -2 -14 -10-69.9251 84.8313   5
  -2 -14 -10 27.2478 79.1556   6
  -2 -14  -9 114.906 80.8581   5
  -2 -14  -9 51.6298 83.4495   6
  -2 -14  -8 190.046 81.9911   5
  -2 -14  -8 225.664 88.9076   6
   2 -14   8 126.437 98.2201   6
  -2 -14  -7 308.388 79.1286   5
   2 -14   7 132.684 107.358   6
  -2 -14  -7 282.979 91.1750   6
  -2 -14  -6 944.626 105.994   6
   2 -14   6 1000.39 124.789   6
   2 -14   5 195.348 99.3014   6
  -2 -14  -5 98.5359 86.8205   6
  -2 -14  -5 157.489 71.2187   5
   2 -14   4 91.1480 100.853   6
  -2 -14  -4 51.9328 68.6060   5
  -2 -14  -4-21.9925 81.3755   6
   2 -14   3 262.095 103.141   6
  -2 -14  -3 166.582 63.4218   5
  -2 -14  -2-21.9200 56.6881   5
   2 -14   2 180.089 100.290   6
   2 -14   1 175.107 98.6264   6
  -2 -14   0-123.774 81.9576   6
   2 -14   0 58.2111 95.6713   6
  -2 -14   1 118.108 80.2480   6
  -2 -14   2 119.025 80.7148   6
  -2 -14   3 257.167 83.6563   6
  -2 -14   4 101.486 80.4803   6
   2 -14  -4 58.0219 103.238   6
  -2 -14   5 252.841 88.8816   6
   2 -14  -5 153.840 101.844   6
  -2 -14   6 733.763 109.837   6
   2 -14  -6 927.532 123.617   6
  -2 -14   7 212.268 85.9466   6
   2 -14  -7 50.2431 101.704   6
   2 -14  -8 243.627 100.762   6
  -2 -14   8 191.446 85.2225   6
  -2 -14   9 167.353 84.9811   6
   2 -14  -9 425.014 111.877   6
  -2 -14  10 85.7569 78.9560   6
   2 -14 -10 30.1967 105.449   6
  -2 -14  11 40.0160 75.3205   6
   2 -14 -11 102.801 103.804   6
  -2 -14  12-25.7726 75.2974   6
   2 -14 -12 19.6274 98.3051   6
  -2 -14  13 35.4037 73.4904   6
   2 -14 -13 156.231 91.3709   6
   2 -14 -14 529.703 91.8363   6
   2 -14 -15 222.083 79.3184   6
  -2  14 -21 49.3776 62.7333   3
  -2  14 -22 20.0314 62.2003   3
  -2  14 -23 50.5570 62.3272   3
  -2  14 -24 45.4916 63.2272   3
  -2  14 -25-75.5341 61.3719   3
   2  15 -23 78.2689 50.2341   3
  -2 -15 -23 103.465 79.7613   5
   2  15 -22 68.9317 51.9543   3
  -2 -15 -22 169.221 83.7457   5
  -2 -15 -21 115.600 88.0298   5
   2  15 -21-33.4887 51.2105   3
   2  15 -20-17.2171 52.4636   3
  -2 -15 -20 26.2002 89.5187   5
   2  15 -19-2.11786 53.3026   3
  -2 -15 -19 73.7931 89.8915   5
   2  15 -18 21.9587 54.5970   3
  -2 -15 -18 11.0927 91.6018   5
   2  15 -17-28.2824 57.4661   3
  -2 -15 -17-0.52345 91.9628   5
   2  15 -16-33.4919 56.2597   3
  -2 -15 -16-33.8084 89.9648   5
   2  15 -15 175.173 54.6570   3
  -2 -15 -15 60.1406 88.5341   5
   2  15 -14 75.3007 53.9579   3
  -2 -15 -14 81.9502 88.2545   5
  -2 -15 -13 113.047 75.0714   6
   2  15 -13 30.7156 51.9557   3
   2 -15  13 150.807 80.6186   6
  -2 -15 -13-105.115 88.1482   5
   2 -15  12 116.037 80.0449   6
   2  15 -12 61.5115 50.3056   3
  -2 -15 -12 98.5119 81.5699   6
  -2 -15 -12 131.711 86.5451   5
  -2 -15 -11 117.711 82.9777   6
   2 -15  11 66.7975 89.8613   6
   2  15 -11 94.0257 48.5678   3
  -2 -15 -11 118.316 86.9304   5
  -2 -15 -10 86.3817 82.6593   6
   2 -15  10 28.6905 98.9640   6
  -2 -15 -10-26.5459 85.0896   5
   2  15 -10 100.800 47.0225   3
  -2 -15  -9 77.9351 86.2967   6
   2 -15   9 112.181 105.835   6
   2  15  -9 24.0565 45.3812   3
  -2 -15  -9-21.4435 81.9111   5
  -2 -15  -8 16.5759 86.7746   6
   2 -15   8 90.5296 108.031   6
  -2 -15  -8-67.5088 81.3914   5
  -2 -15  -7 274.280 89.4627   6
   2 -15   7 336.410 117.462   6
  -2 -15  -7 168.988 80.5784   5
  -2 -15  -6 252.500 94.1329   6
   2 -15   6 436.057 120.548   6
  -2 -15  -6 214.991 77.8159   5
  -2 -15  -5 151.903 90.8906   6
   2 -15   5 213.038 111.011   6
  -2 -15  -5 38.5438 68.2134   5
   2 -15   4 739.079 125.450   6
  -2 -15  -4 609.203 97.3730   6
  -2 -15  -3 174.781 91.2444   6
   2 -15   3 357.444 120.784   6
   2 -15   2-64.3431 115.079   6
   2 -15   1 267.046 112.973   6
  -2 -15   0 267.436 92.1932   6
   2 -15   0 238.228 111.969   6
  -2 -15   1 179.757 94.7483   6
  -2 -15   2 40.8703 89.4006   6
  -2 -15   3 275.002 96.4876   6
  -2 -15   4 478.328 100.420   6
   2 -15  -4 672.492 128.678   6
  -2 -15   5 208.234 90.2684   6
   2 -15  -5 392.400 121.632   6
  -2 -15   6 415.833 94.5197   6
   2 -15  -6 397.881 117.420   6
  -2 -15   7 322.418 90.0832   6
   2 -15  -7 291.727 117.250   6
  -2 -15   8 43.4870 78.7833   6
   2 -15  -8 15.4826 116.312   6
  -2 -15   9 40.0591 81.3581   6
   2 -15  -9 270.613 109.895   6
  -2 -15  10 70.0088 81.9685   6
   2 -15 -10 91.8948 106.864   6
  -2 -15  11 102.433 80.4475   6
   2 -15 -11 65.8114 99.1075   6
   2 -15 -12 42.1718 90.6015   6
  -2 -15  12 34.3031 75.6363   6
   2 -15 -13 151.821 84.2661   6
   2 -15 -14 128.797 82.3715   6
   2 -15 -15 92.9015 81.2685   6
  -2  15 -20 118.342 60.7005   3
  -2  15 -21 36.7334 60.4506   3
  -2  15 -22 78.1002 60.8273   3
  -2  15 -23 146.173 61.5572   3
  -2 -16 -20 7.34665 81.9717   5
   2  16 -20-52.4589 48.6278   3
   2  16 -19 12.4325 48.0362   3
  -2 -16 -19 27.5967 81.7236   5
  -2 -16 -18-29.1767 84.4960   5
   2  16 -18 63.0552 48.0501   3
   2  16 -17-23.8721 49.3444   3
  -2 -16 -17-101.744 86.6830   5
   2  16 -16 24.6827 51.6261   3
  -2 -16 -16-21.9746 84.7206   5
   2  16 -15 14.4596 51.9511   3
  -2 -16 -15 9.83473 86.1607   5
   2  16 -14 136.311 52.5442   3
  -2 -16 -14 25.8601 84.6933   5
   2 -16  13 32.4386 84.7492   6
   2  16 -13 73.2055 51.1516   3
  -2 -16 -13-105.523 84.9616   5
   2 -16  12 113.670 83.2287   6
   2  16 -12 45.7453 49.5750   3
  -2 -16 -12 5.16164 83.1177   5
  -2 -16 -12 109.255 75.9366   6
   2 -16  11 96.0183 86.6666   6
  -2 -16 -11-66.6220 82.3654   5
  -2 -16 -11 211.221 84.6415   6
   2 -16  10 20.9638 87.0666   6
  -2 -16 -10-5.51700 85.2247   6
  -2 -16 -10 18.6655 79.7898   5
  -2 -16  -9 100.074 87.2478   6
   2 -16   9 143.674 96.3961   6
  -2 -16  -9 22.3130 78.7725   5
  -2 -16  -8 166.024 83.4996   6
   2 -16   8 112.565 98.9595   6
  -2 -16  -8 60.7501 78.3651   5
  -2 -16  -7 107.214 82.8675   6
   2 -16   7 17.3272 109.225   6
  -2 -16  -7-33.4652 74.5809   5
  -2 -16  -6 49.0074 91.6952   6
   2 -16   6 121.535 114.854   6
  -2 -16  -5 13.2995 87.6263   6
   2 -16   5 232.090 112.581   6
  -2 -16  -4 193.604 96.7675   6
   2 -16   4 461.508 125.740   6
  -2 -16  -3 75.6152 91.1316   6
   2 -16   3 140.040 124.856   6
   2 -16   2 59.3595 121.480   6
   2 -16   1 29.2725 121.604   6
  -2 -16   0-17.1376 91.0329   6
   2 -16   0 117.266 120.097   6
  -2 -16   1 62.4941 93.4956   6
  -2 -16   2 246.631 94.3478   6
  -2 -16   3 260.523 97.8409   6
  -2 -16   4 175.681 93.4124   6
   2 -16  -4 110.416 124.562   6
   2 -16  -5-30.3876 122.108   6
  -2 -16   5 214.376 89.0335   6
   2 -16  -6-27.5209 116.362   6
  -2 -16   6 4.84821 88.0069   6
  -2 -16   7-12.9357 86.2899   6
   2 -16  -7 156.026 112.486   6
   2 -16  -8 160.119 108.682   6
  -2 -16   8 162.563 82.1583   6
   2 -16  -9 74.4104 102.653   6
  -2 -16   9 80.2458 86.0479   6
   2 -16 -10 21.9441 94.5743   6
  -2 -16  10-41.8215 84.2189   6
   2 -16 -11 152.187 88.3289   6
  -2 -16  11 65.0776 76.5024   6
   2 -16 -12 165.680 87.8078   6
   2 -16 -13 102.933 87.2569   6
   2 -16 -14 35.6547 85.9218   6
  -2  16 -19-34.6704 57.7703   3
  -2  16 -20 24.5422 57.7523   3
  -2  16 -21-28.0438 56.7673   3
   2 -17  12 190.110 89.1773   6
   2 -17  11 25.4771 89.1012   6
  -2 -17 -11 8.30425 73.9663   6
  -2 -17 -10 74.2533 81.8049   6
   2 -17  10-7.16157 87.0847   6
   2 -17   9 56.5838 89.9372   6
  -2 -17  -9 132.881 85.2838   6
   2 -17   8 146.317 90.8560   6
  -2 -17  -8-30.8609 90.5706   6
   2 -17   7-82.5261 91.6596   6
  -2 -17  -7-125.429 92.6576   6
  -2 -17  -6 88.8571 91.4125   6
   2 -17   6 97.1725 96.1666   6
  -2 -17  -5-46.2245 90.7736   6
   2 -17   5-41.3343 103.461   6
   2 -17   4 81.6830 101.670   6
  -2 -17  -4 155.169 91.6585   6
  -2 -17  -3 184.421 92.5412   6
   2 -17   3 38.3515 108.718   6
   2 -17   2 16.8901 109.086   6
   2 -17   1 103.618 116.429   6
  -2 -17   0 2.22153 92.0465   6
   2 -17   0 151.147 115.385   6
  -2 -17   1 110.103 88.3797   6
  -2 -17   2-0.72655 90.3516   6
   2 -17  -3 135.222 111.673   6
  -2 -17   3 24.6390 87.5719   6
  -2 -17   4 65.9390 87.8293   6
   2 -17  -4 5.54883 104.948   6
  -2 -17   5 36.5990 90.0866   6
   2 -17  -5-17.1420 104.292   6
  -2 -17   6 149.867 88.6374   6
   2 -17  -6 60.1895 108.391   6
  -2 -17   7-43.2047 85.3184   6
   2 -17  -7-30.8834 98.8222   6
   2 -17  -8-115.100 93.9786   6
  -2 -17   8-50.0602 86.9649   6
  -2 -17   9 22.8428 81.5677   6
   2 -17  -9 139.412 94.9762   6
   2 -17 -10-161.710 93.3272   6
  -2 -17  10-46.1147 75.5719   6
   2 -17 -11 123.091 90.7404   6
   2 -17 -12 28.4091 89.5648   6
   2 -17 -13 31.5801 87.5634   6
   2 -17 -14 24.3199 81.8281   6
  -2  17 -17-130.901 55.1698   3
  -2  17 -18 82.1055 54.6561   3
   2 -18  11-70.5101 83.6557   6
   2 -18  10 39.8344 88.6450   6
   2 -18   9 101.233 92.4563   6
  -2 -18  -8-81.2240 82.4571   6
   2 -18   8 21.4542 91.5637   6
  -2 -18  -7-47.6117 86.5359   6
   2 -18   7 21.2263 93.9035   6
  -2 -18  -6-44.7433 88.1982   6
   2 -18   6-9.22717 94.9658   6
  -2 -18  -5 55.7466 92.0459   6
   2 -18   5 58.4431 93.7948   6
  -2 -18  -4 155.894 92.7446   6
   2 -18   4-19.9035 99.6460   6
   2 -18   3 47.1747 99.4094   6
  -2 -18  -3-62.8980 93.1257   6
   2 -18   2-38.4115 97.1314   6
   2 -18   1 129.514 98.1658   6
  -2 -18   0 136.753 94.1149   6
   2 -18   0 72.1072 93.2915   6
  -2 -18   1 23.9774 90.2114   6
  -2 -18   2 20.8264 91.4732   6
  -2 -18   3-53.9793 90.3026   6
   2 -18  -3 33.0909 96.0948   6
   2 -18  -4 114.884 99.6844   6
  -2 -18   4-34.8056 88.3415   6
   2 -18  -5 155.144 98.5870   6
  -2 -18   5 56.9537 91.1942   6
   2 -18  -6-37.7814 96.7754   6
  -2 -18   6 194.333 84.7482   6
  -2 -18   7-58.2514 79.3202   6
   2 -18  -7 63.5566 94.4053   6
   2 -18  -8-92.2586 92.5924   6
  -2 -18   8 30.4147 74.8972   6
   2 -18  -9-123.549 93.2523   6
   2 -18 -10 71.2499 94.7410   6
   2 -18 -11 16.7923 91.9146   6
   2 -18 -12-10.8193 85.3835   6
   2 -18 -13 27.2801 78.3514   6
   2 -19   9-21.8384 84.6715   6
   2 -19   8 36.0794 85.9367   6
   2 -19   7-19.9248 91.7672   6
   2 -19   6 115.213 93.5160   6
  -2 -19  -5 27.4476 78.6349   6
   2 -19   5-24.6875 94.6799   6
  -2 -19  -4 47.9865 81.0066   6
   2 -19   4-186.795 98.2616   6
  -2 -19  -3-50.8106 80.9220   6
   2 -19   3 32.6905 97.8113   6
   2 -19   2-112.161 97.3009   6
   2 -19   1-3.97612 96.4721   6
  -2 -19   0-2.78019 82.6208   6
   2 -19   0-97.2347 93.6498   6
  -2 -19   1-47.4109 83.7849   6
  -2 -19   2 116.481 82.1026   6
  -2 -19   3-0.65179 81.1105   6
   2 -19  -3 7.16551 95.3763   6
   2 -19  -4-12.5908 97.1271   6
  -2 -19   4-86.5258 78.3227   6
   2 -19  -5 78.1247 95.9458   6
   2 -19  -6 40.2090 95.9984   6
   2 -19  -7-77.7458 96.3030   6
   2 -19  -8 173.290 94.6654   6
   2 -19  -9 103.584 89.3387   6
   2 -19 -10-49.9181 83.7039   6
   2 -20   4-49.7626 89.0596   6
   2 -20   3 32.2127 89.8685   6
   2 -20   2-37.3513 93.3746   6
   2 -20   1-39.4814 92.0770   6
   2 -20   0-128.021 95.9135   6
   2 -20  -3 20.6613 93.7762   6
   2 -20  -4 79.5624 90.7166   6
   2 -20  -5 9.23104 90.2466   6
  -3   0   0 63.1576 64.0962   7
  -3   0  -1 8966.96 723.917   7
   3   0   2 3372.88 273.308   7
  -3   0  -2 3271.89 272.089   1
  -3   0  -3 18596.7 1552.28   1
   3   0   3 20207.3 1552.76   7
   3   0   4 24369.5 1960.34   1
   3   0  -5 248.971 41.4508   3
   3   0   5 278.992 56.0023   1
  -3   0  -5 261.821 59.6622   2
   3   0   6 69068.6 5550.77   1
  -3   0  -6 70746.4 5550.73   2
   3   0  -6 68242.8 5550.10   3
  -3   0  -7 14118.5 1116.37   2
   3   0   7 13603.7 1116.32   1
  -3   0  -8 94541.1 6439.63   2
  -3   0  -8 72092.6 6439.08   9
   3   0   8 78285.7 6439.10   1
  -3   0  -9 1.23715 56.8984   2
   3   0   9 63.1219 53.0631   1
   3   0  -9-54.0650 34.5043   5
  -3   0  -9 100.849 65.5889   9
   3   0 -10 4758.08 403.684   5
  -3   0 -10 4718.97 408.472   9
  -3   0 -11 603.870 75.8982   2
   3   0 -11 541.091 59.8836   3
  -3   0 -11 488.722 80.2176   9
   3   0 -11 543.373 56.4877   5
  -3   0  12 304.036 73.7188   2
   3   0 -12 325.897 41.6787   5
  -3   0 -12 290.482 68.4027   9
   3   0 -13 699.178 70.5685   3
  -3   0  13 677.822 91.8163   2
   3   0 -13 687.019 66.3043   5
  -3   0 -13 639.693 82.3004   9
   3   0 -14 141.949 45.7325   3
  -3   0 -14 76.3571 61.9925   9
  -3   0  14 213.912 89.0299   2
   3   0 -14 86.0990 38.3475   5
  -3   0  15 5166.73 455.301   2
   3   0 -15 6138.62 448.845   3
   3   0 -15 5250.18 447.620   5
   3   0 -16 1786.51 183.676   3
   3   0 -16 2515.96 182.221   5
   3   0 -17 14.2148 44.8944   3
   3   0 -17 11.5867 38.0978   5
   3   0 -18 171.345 46.6327   3
  -3   0 -18 148.250 43.4300   3
   3   0 -19 1.05581 46.2096   3
  -3   0 -19-2.46564 42.9970   3
   3   0 -20 792.361 82.4681   3
  -3   0 -20 781.676 78.6409   3
   3   0 -21 22.4864 51.6106   3
  -3   0 -21 43.6081 44.1424   3
  -3   0 -22-38.6842 43.4336   3
   3   0 -22 22.2068 53.3335   3
  -3   0 -23 360.754 55.3236   3
   3   0 -23 477.462 65.2325   3
  -3   0 -24 5.01283 45.0282   3
   3   0 -24 45.1877 59.8034   3
   3   0 -25 167.619 67.6973   3
   3   0 -26 323.758 72.6607   3
   3   1 -34 188.386 50.5094   8
   3   1 -28 76.9422 67.3401   3
   3   1 -27-26.7204 68.3598   3
   3   1 -26 121.465 63.1873   3
   3   1 -25 292.375 63.6976   3
   3   1 -24 31.4293 57.4658   3
   3   1 -23 166.229 56.8883   3
   3   1 -22 135.731 52.1412   3
   3   1 -21 241.155 54.5950   3
  -3  -1 -21 272.456 43.7006   3
   3   1 -20 1011.18 92.7722   3
  -3  -1 -20 911.785 85.4490   3
   3   1 -19 684.546 65.2700   3
  -3  -1 -19 338.419 51.4717   3
   3   1 -18 273.982 56.4366   3
  -3  -1 -18 341.364 47.0676   3
   3  -1  17 1234.22 125.587   1
   3   1 -17 1256.45 110.813   3
  -3  -1 -17 1247.55 107.937   3
   3  -1  16 661.372 85.6419   1
  -3  -1 -16 527.051 62.1593   3
   3   1 -16 744.604 67.2762   3
   3   1 -15 1723.96 156.096   3
  -3  -1 -15 1771.58 153.878   3
  -3   1  14 2542.55 210.566   2
   3   1 -14 2496.36 197.744   5
   3   1 -14 2242.65 199.865   3
   3   1 -13 2047.20 156.460   5
  -3  -1 -13 2174.16 166.372   9
   3   1 -13 1571.55 157.828   3
   3  -1  13 1927.87 167.330   1
   3  -1  12 2253.60 194.351   1
  -3  -1 -12 2269.21 193.724   9
   3  -1  11 1588.83 138.657   1
  -3  -1 -11 1477.80 140.337   9
   3  -1  10 761.440 94.0999   1
  -3  -1 -10 1213.68 103.815   9
   3  -1   9 9045.30 797.157   1
  -3  -1  -9 10456.4 798.135   9
  -3  -1  -9 10250.9 797.066   2
  -3  -1  -8 40070.6 3223.26   9
   3  -1   8 37052.5 3223.25   1
   3   1  -8 39983.9 3222.10   3
  -3  -1  -8 43041.7 3223.08   2
  -3  -1  -7 7773.40 626.825   2
   3  -1   7 7196.74 628.148   1
   3   1  -7 8195.72 625.592   3
  -3  -1  -7 7090.43 628.496   9
  -3  -1  -6 23642.7 1802.10   2
   3   1  -6 24017.7 1801.38   3
  -3  -1  -6 18302.5 1802.29   9
   3  -1   6 21396.1 1802.79   1
   3  -1   5 3784.28 357.180   1
  -3  -1  -5 4649.16 353.696   2
   3   1  -5 4351.40 352.565   3
   3  -1   4 1851.99 227.333   1
  -3  -1  -4 3205.20 223.528   2
  -3  -1  -3 10899.8 890.163   1
   3  -1   3 11292.3 890.808   7
  -3  -1  -2 5802.01 468.390   1
  -3  -1   0 344.185 79.0300   7
  -3   1  -1 1330.98 109.410   7
  -3  -1   1 1098.79 123.991   7
   3   1   1 1050.76 117.530   7
  -3   1  -2 6254.40 529.063   1
   3   1   2 6862.73 530.255   7
  -3   1  -3 10300.9 831.181   1
  -3   1  -4 1645.32 147.243   1
  -3   1  -5 3772.75 320.677   8
   3   1   5 4447.16 322.710   1
  -3   1  -6 23382.7 1799.84   2
   3   1   6 22886.8 1798.80   1
  -3   1  -6 21907.9 1798.05   8
  -3   1  -7 7433.72 579.371   2
  -3   1  -7 7392.49 576.348   8
   3   1   7 6989.84 577.488   1
   3  -1  -7 6798.86 576.988   5
   3   1   8 37898.2 2966.98   1
  -3   1  -8 37587.6 2967.59   2
  -3   1  -8 36610.3 2966.09   8
   3  -1  -8 36563.6 2966.24   5
  -3   1  -9 9618.17 749.557   8
  -3   1  -9 10395.3 752.962   2
   3  -1  -9 9614.73 750.169   3
  -3   1  -9 7239.81 751.193   9
   3  -1  -9 9387.17 750.037   5
   3  -1 -10 739.842 67.5748   5
  -3   1 -10 792.823 82.2617   2
  -3   1 -10 832.978 62.8983   8
  -3   1 -10 601.464 82.6294   9
  -3   1 -11 1564.14 132.255   2
  -3   1 -11 1615.47 132.429   9
  -3   1 -11 1439.20 117.263   8
   3  -1 -11 1118.19 120.612   3
   3  -1 -11 1490.64 120.029   5
  -3   1 -12 2282.33 203.982   9
   3  -1 -12 2127.15 196.487   5
   3  -1 -12 2662.39 197.081   3
  -3   1 -12 2660.81 210.296   2
   3  -1 -13 2041.65 161.918   3
  -3   1 -13 1892.27 171.691   2
   3  -1 -13 1827.47 161.246   5
  -3   1 -13 1996.94 169.306   9
  -3   1 -14 2594.89 200.853   9
   3  -1 -14 2167.47 195.794   3
   3  -1 -14 2436.66 195.322   5
  -3   1 -15 2662.57 237.739   9
   3  -1 -15 3181.47 234.181   3
   3  -1 -15 2664.58 233.456   5
   3  -1 -16 885.895 87.6494   3
   3  -1 -16 964.993 86.3322   5
   3  -1 -17 875.641 108.004   3
   3  -1 -17 1478.36 106.434   5
   3  -1 -18 381.420 53.6804   5
   3  -1 -18 422.529 57.6144   3
   3  -1 -19 416.520 54.1178   5
  -3   1 -19 364.095 46.7449   8
   3  -1 -19 360.171 58.4494   3
   3  -1 -20 1375.28 107.186   3
  -3   1 -20 1197.47 101.433   8
   3  -1 -20 1205.04 103.677   5
  -3   1 -21 352.783 48.0384   8
  -3   1 -21 352.351 57.1334   3
   3  -1 -21 344.928 61.0282   3
  -3   1 -22 84.8029 51.7539   3
  -3   1 -22-6.52660 41.7475   8
   3  -1 -22 109.342 60.0445   3
  -3   1 -23 134.069 51.3687   3
  -3   1 -23 170.761 46.1703   8
   3  -1 -23 133.910 62.4810   3
  -3   1 -24 11.7444 49.3965   3
   3  -1 -24 26.6628 62.3242   3
  -3   1 -24-18.8396 44.7557   8
  -3   1 -25 347.919 54.9269   8
  -3   1 -25 283.185 57.1884   3
  -3   1 -26 69.4324 50.8552   3
  -3   1 -26 131.100 51.4693   8
  -3   1 -27 13.4697 51.0791   8
  -3   1 -28 161.092 51.5704   8
  -3   1 -29 887.404 88.3875   8
  -3   1 -30 139.587 53.3451   8
  -3   1 -31 96.4024 52.5225   8
  -3   1 -32 22.6580 47.7897   8
  -3   1 -33 48.0831 49.2588   8
  -3   1 -34-39.2851 49.1449   8
  -3  -2 -34 113.410 48.5331   8
   3   2 -34 97.2160 49.3994   8
  -3  -2 -33 84.7102 49.9338   8
  -3  -2 -32 48.1345 46.8442   8
  -3  -2 -31 142.043 52.3156   8
  -3  -2 -30 612.358 72.1647   8
  -3  -2 -29-11.7925 52.4938   8
   3   2 -29 69.0384 67.4775   3
  -3  -2 -28 77.3896 52.5595   8
   3   2 -28 79.5856 66.0233   3
  -3  -2 -27 345.018 81.5345   5
  -3  -2 -27 488.473 61.2492   8
   3   2 -27 386.257 71.0795   3
   3   2 -26 57.6481 61.5152   3
  -3  -2 -26 121.023 47.8298   8
  -3  -2 -25 49.8580 49.7184   8
   3   2 -25 90.9729 60.8735   3
   3   2 -24 408.144 65.6273   3
  -3  -2 -24 441.691 59.0439   8
   3   2 -23 149.322 58.1138   3
  -3  -2 -23 79.7209 45.0340   8
   3   2 -22 54.7264 55.8904   3
  -3  -2 -22 27.5475 42.6010   8
  -3  -2 -21 353.819 48.8053   8
   3   2 -21 210.331 58.5950   3
   3   2 -20 712.302 78.6239   3
  -3  -2 -20 735.104 69.5020   8
   3   2 -19 626.616 67.0431   3
  -3  -2 -19 487.881 57.7976   8
   3   2 -18 283.684 52.8500   3
  -3  -2 -18 274.611 42.8889   8
  -3  -2 -17 658.941 68.8192   3
  -3  -2 -17 884.737 70.4914   8
   3   2 -17 740.003 76.3531   3
  -3  -2 -16 1385.57 135.194   3
   3  -2  16 1715.31 150.268   1
  -3  -2 -16 1771.50 135.487   8
   3   2 -16 1869.50 139.526   3
  -3  -2 -15 2684.14 230.904   3
   3  -2  15 3634.18 241.239   1
   3  -2  14 5473.33 388.054   1
  -3  -2 -14 4559.72 381.569   3
  -3  -2 -13-27.6668 29.3954   3
   3  -2  13 56.6052 62.0170   1
  -3  -2 -13-9.43372 30.7180   8
  -3  -2 -12 420.628 44.8221   8
   3  -2  12 374.469 68.6958   1
  -3  -2 -11 4703.55 380.310   8
  -3  -2 -11 4829.44 385.585   9
   3  -2  11 4635.41 385.802   1
  -3  -2 -10 2034.16 167.530   8
   3  -2  10 1996.21 177.115   1
   3   2 -10 2007.80 168.888   3
  -3  -2 -10 2305.60 178.578   9
   3  -2   9 5231.08 388.520   1
  -3  -2  -9 4269.59 387.533   9
   3   2  -9 4713.90 383.289   3
  -3  -2  -9 4762.15 382.323   8
  -3  -2  -8 5856.67 489.759   8
   3  -2   8 6117.37 494.403   1
   3   2  -8 6351.99 490.520   3
  -3  -2  -8 6355.17 494.340   9
  -3  -2  -7 18996.4 1544.68   9
   3   2  -7 19521.4 1543.12   3
  -3  -2  -7 19296.1 1542.82   8
   3  -2   7 17724.5 1545.13   1
  -3  -2  -6 1495.69 150.805   9
  -3  -2  -6 1741.72 135.956   8
   3   2  -6 1568.28 137.260   3
   3  -2   6 1627.05 149.973   1
   3  -2   5 31797.4 2489.47   1
  -3  -2  -5 31227.9 2487.10   8
   3   2  -5 30352.9 2487.27   3
  -3  -2  -4 11728.1 924.004   2
   3  -2   4 11629.6 927.741   1
   3  -2   4 11164.1 924.162   7
  -3  -2  -3 45625.2 3662.35   2
  -3  -2  -3 45368.2 3662.95   4
  -3  -2  -2 1334.34 110.397   1
  -3  -2   0 7732.87 628.932   7
  -3   2  -1 9756.08 829.457   7
  -3  -2   1 13889.9 836.684   7
  -3  -2   2 1217.19 133.749   7
  -3  -2   3 47451.0 3817.81   7
  -3   2  -4 11439.8 922.916   1
   3   2   5 28229.6 2351.56   1
  -3   2  -5 29699.1 2351.40   8
   3  -2  -5 29721.9 2351.69   5
  -3   2  -6 1730.83 143.998   8
  -3   2  -6 1677.12 158.607   2
   3   2   6 1549.83 145.678   1
  -3  -2   6 1576.33 153.200   2
   3   2   7 18717.4 1482.63   1
  -3  -2   7 19264.2 1484.38   2
  -3   2  -7 19402.8 1484.40   2
  -3   2  -7 17980.0 1482.09   8
   3  -2  -7 18316.8 1482.58   5
  -3   2  -8 6814.80 514.111   2
  -3   2  -8 6129.49 509.842   8
   3  -2  -8 6297.32 510.805   5
  -3  -2   8 7004.72 515.541   2
  -3  -2   9 5434.63 405.737   2
  -3   2  -9 5291.98 403.587   2
  -3   2  -9 4901.85 398.101   8
   3  -2  -9 5058.11 399.839   3
   3  -2  -9 4606.30 399.376   5
  -3  -2  10 2276.22 179.703   2
  -3   2 -10 1979.63 177.231   2
   3  -2 -10 2112.70 169.841   3
  -3   2 -10 1974.94 166.061   8
   3  -2 -10 2003.38 168.952   5
  -3  -2  11 4899.60 383.187   2
  -3   2 -11 4953.44 382.136   2
   3  -2 -11 5041.26 377.346   5
  -3   2 -11 4573.46 376.057   8
  -3   2 -11 4043.75 379.579   9
   3  -2 -11 4565.47 378.158   3
  -3   2 -12 469.220 73.5155   9
  -3   2 -12 434.356 48.2274   8
   3  -2 -12 645.625 59.3765   3
   3  -2 -12 389.040 58.3725   5
  -3   2 -12 454.882 78.4940   2
   3  -2 -13 28.0479 43.8730   5
  -3   2 -13-79.7559 85.5172   2
   3  -2 -13 1.14654 45.9381   3
  -3   2 -13 65.0850 59.9654   9
   3  -2 -14 5890.98 514.117   5
  -3   2 -14 6100.54 516.185   9
   3  -2 -14 7173.94 514.534   3
  -3   2 -14 6152.43 518.809   2
   3  -2 -15 3834.72 319.442   3
   3  -2 -15 3815.23 318.671   5
  -3   2 -15 4180.17 321.182   9
   3  -2 -16 1639.72 150.836   3
   3  -2 -16 1833.31 148.647   5
   3  -2 -17 907.924 83.2592   5
  -3   2 -17 999.446 76.9365   8
  -3   2 -18 236.017 39.2614   8
   3  -2 -18 235.701 50.3374   5
   3  -2 -18 247.326 57.4537   3
  -3   2 -19 509.437 52.5891   8
   3  -2 -19 489.987 59.6680   5
   3  -2 -20 886.063 88.2889   3
  -3   2 -20 783.698 78.5927   8
   3  -2 -20 861.904 83.7300   5
   3  -2 -21 330.826 55.5302   5
  -3   2 -21 228.995 55.6440   3
  -3   2 -21 317.376 46.6932   8
  -3   2 -22 18.2918 53.0065   3
  -3   2 -22 32.0566 40.5617   8
   3  -2 -22-16.5968 49.3691   5
  -3   2 -23 110.128 42.9836   8
  -3   2 -23 38.5610 56.2781   3
  -3   2 -24 301.664 63.1692   3
  -3   2 -24 389.111 53.9185   8
  -3   2 -25 123.878 50.3400   8
  -3   2 -25 39.7040 54.0093   3
  -3   2 -26 94.7138 54.9281   3
  -3   2 -26 98.0303 50.3817   8
  -3   2 -27 373.413 63.7968   3
  -3   2 -27 460.529 61.5946   8
  -3   2 -28 100.193 51.0960   8
  -3   2 -29 40.0565 51.9361   8
  -3   2 -30 551.510 69.2442   8
  -3   2 -31 77.6503 50.8255   8
  -3   2 -32 109.182 47.9655   8
  -3   2 -33 86.7064 50.0055   8
  -3   2 -34 57.4012 48.0491   8
   3  -2 -34 113.049 49.0681   8
  -3  -3 -34 81.4536 46.0867   8
   3   3 -33 55.4571 48.1275   8
  -3  -3 -33 18.4821 48.7173   8
  -3  -3 -32 115.627 49.4829   8
  -3  -3 -31 79.4551 49.5059   8
  -3  -3 -30 169.999 53.0851   8
   3   3 -30 212.557 67.6815   3
   3   3 -29 422.252 72.9873   3
  -3  -3 -29 431.499 63.6906   8
  -3  -3 -28 114.195 69.8738   5
  -3  -3 -28 100.158 51.5099   8
   3   3 -28 114.778 61.7945   3
  -3  -3 -27-6.07716 77.4187   5
  -3  -3 -27 147.048 50.5015   8
   3   3 -27 36.3744 62.1914   3
   3   3 -26 265.994 68.3430   3
  -3  -3 -26 393.888 56.1671   8
   3   3 -25 205.712 60.3423   3
  -3  -3 -25 289.385 52.6832   8
   3   3 -24 58.6576 60.6688   3
  -3  -3 -24 94.5739 48.1961   8
   3   3 -23 42.1601 60.6091   3
  -3  -3 -23 65.3361 46.0996   8
   3   3 -22-0.34502 57.7966   3
  -3  -3 -22 35.9240 43.5508   8
   3   3 -21 56.1743 54.0309   3
  -3  -3 -21 142.410 41.4492   8
   3   3 -20 1337.26 131.109   3
  -3  -3 -20 1590.13 127.190   8
  -3  -3 -19 378.457 47.1770   8
   3   3 -19 375.482 57.3382   3
   3   3 -18 186.396 50.7724   3
  -3  -3 -18 144.697 35.6416   8
  -3  -3 -17 126.195 36.0645   8
  -3  -3 -16 759.076 69.9576   8
   3  -3  15 1513.70 152.758   1
  -3  -3 -15 1643.39 134.995   8
  -3  -3 -14 1807.98 147.814   8
   3  -3  14 1705.07 163.553   1
  -3  -3 -13 3432.06 280.422   8
   3  -3  13 3601.07 289.801   1
  -3  -3 -12 1330.49 113.012   8
   3   3 -12 1325.04 117.564   3
   3  -3  12 1549.48 132.470   1
   3  -3  11 2785.96 260.987   6
  -3  -3 -11 3252.47 259.565   8
   3  -3  11 3225.35 269.789   1
   3   3 -11 3597.33 261.519   3
   3  -3  10 3526.27 313.092   6
  -3  -3 -10 3765.67 310.702   8
   3  -3  10 3725.55 318.460   1
   3   3 -10 4281.95 312.144   3
  -3  -3  -9 4677.39 385.537   9
   3  -3   9 4181.99 383.179   6
   3  -3   9 4629.04 387.266   1
  -3  -3  -9 4720.14 380.510   8
   3   3  -9 5074.65 381.514   3
   3  -3   8 1409.37 135.994   1
  -3  -3  -8 1460.85 132.242   9
   3   3  -8 1405.33 120.809   3
  -3  -3  -8 1436.21 118.190   8
   3  -3   7 7035.66 631.867   1
   3   3  -7 7853.94 627.979   3
  -3  -3  -7 7884.27 627.468   8
   3   3  -6 925.229 78.2604   3
   3  -3   6 712.917 100.776   1
  -3  -3  -6 866.120 75.2560   8
   3   3  -5 1462.80 116.117   3
  -3  -3  -5 1252.30 114.623   8
  -3  -3  -4 1286.79 131.371   9
   3   3  -4 1467.87 119.657   3
  -3  -3  -3 1092.03 120.196   6
  -3  -3  -3 2026.29 128.916   9
  -3  -3  -2 14504.1 1168.26   9
  -3  -3  -1 4763.19 385.944   4
  -3  -3   0 76309.4 6253.90   4
  -3  -3   0 86625.0 6254.13   6
  -3  -3   0 74752.8 6253.59   2
  -3  -3   1 4870.67 410.021   7
  -3  -3   1 5285.36 400.024   6
  -3  -3   1 4683.09 399.199   2
  -3  -3   2 20787.0 1330.57   7
  -3  -3   2 17759.1 1323.63   6
  -3  -3   3 1739.12 152.408   2
  -3  -3   3 2169.32 183.337   7
  -3  -3   4 1219.59 101.650   2
   3  -3  -4 990.193 98.4839   5
  -3  -3   5 1258.99 113.673   2
  -3   3  -5 1245.09 104.967   8
   3  -3  -5 1246.85 109.371   5
  -3  -3   6 776.344 84.1315   2
   3   3   6 821.373 68.1832   1
  -3   3  -6 719.408 68.7269   8
   3  -3  -6 818.761 76.5625   5
  -3   3  -7 7434.61 611.420   8
  -3  -3   7 7797.20 614.966   2
   3  -3  -7 7642.99 612.392   5
  -3   3  -7 8117.77 615.997   2
  -3  -3   8 1299.33 126.862   2
  -3   3  -8 1383.80 113.513   8
  -3   3  -8 1457.53 129.751   2
   3  -3  -8 1310.94 118.540   5
  -3  -3   9 5097.75 377.975   2
  -3   3  -9 5077.41 378.668   2
  -3   3  -9 4373.51 371.542   8
   3  -3  -9 4700.33 373.176   5
  -3  -3  10 4131.62 313.652   2
  -3   3 -10 3936.48 312.926   2
   3  -3 -10 3967.19 308.512   6
  -3   3 -10 3538.25 305.423   8
   3  -3 -10 3926.29 307.519   5
   3  -3 -11 3594.42 267.279   6
   3  -3 -11 3414.66 267.196   5
  -3  -3  11 3454.31 274.632   2
  -3   3 -11 3571.26 274.000   2
  -3   3 -11 3157.35 264.757   8
   3   3  11 2889.50 266.513   2
  -3   3 -12 1597.22 134.925   2
  -3  -3  12 1474.46 137.631   2
  -3   3 -12 1332.27 129.031   9
   3  -3 -12 1604.46 123.669   5
   3  -3 -12 1358.56 119.465   6
   3   3  12 1358.66 122.398   2
  -3   3 -12 1382.06 117.924   8
  -3  -3  13 3231.34 303.095   2
   3  -3 -13 3803.17 294.153   6
   3   3  13 3105.60 296.244   2
  -3   3 -13 3653.22 293.846   8
  -3   3 -13 3857.76 303.342   2
   3  -3 -13 3680.01 296.138   5
  -3   3 -13 3892.95 299.648   9
  -3  -3  14 1912.56 164.451   2
  -3   3 -14 1825.83 155.227   9
   3  -3 -14 1896.50 151.430   5
  -3   3 -14 1648.31 146.274   8
  -3   3 -14 2037.28 170.868   2
   3  -3 -15 1664.75 137.489   5
  -3   3 -15 1597.24 141.026   9
  -3   3 -15 1562.79 132.257   8
  -3   3 -15 1544.91 151.311   2
  -3   3 -16 798.712 83.3125   9
  -3   3 -16 762.414 71.6118   8
   3  -3 -16 837.637 80.2628   5
   3  -3 -17 89.1741 50.6277   5
  -3   3 -17 77.5393 36.1996   8
   3  -3 -18 164.166 50.4557   5
  -3   3 -18 87.7459 38.1586   8
  -3   3 -19 437.129 51.4712   8
   3  -3 -19 365.554 59.9525   5
  -3   3 -20 1557.06 129.747   8
   3  -3 -20 1474.25 133.883   5
  -3   3 -21 53.9528 42.2547   8
   3  -3 -21 147.650 55.2214   5
   3  -3 -22 20.2678 54.4268   5
  -3   3 -22 33.2431 40.9763   8
  -3   3 -22 0.31764 54.1541   3
  -3   3 -23 70.4135 43.2643   8
   3  -3 -23 23.2441 52.5242   5
  -3   3 -23-13.4967 57.2787   3
  -3   3 -24 43.4685 59.9460   3
  -3   3 -24 47.9782 44.6914   8
   3  -3 -24 46.2097 54.1267   5
  -3   3 -25 280.976 53.6850   8
  -3   3 -25 240.644 64.4319   3
  -3   3 -26 268.937 63.6333   3
  -3   3 -26 387.444 57.4087   8
  -3   3 -27 91.2151 51.1569   8
  -3   3 -27 32.4625 57.8328   3
  -3   3 -28 215.339 58.4308   3
  -3   3 -28 179.596 52.4184   8
  -3   3 -29 543.225 67.7694   8
  -3   3 -30 76.7772 51.1448   8
  -3   3 -31 64.1525 49.3342   8
  -3   3 -32 58.8098 49.3948   8
  -3   3 -33 60.1202 49.1589   8
   3  -3 -33 34.0198 49.0051   8
  -3  -4 -33 15.4050 47.2284   8
   3   4 -33 93.5077 47.1368   8
  -3  -4 -32 101.943 50.4195   8
  -3  -4 -31 32.0333 47.6296   8
   3   4 -31 51.9908 65.8577   3
  -3  -4 -30 56.5602 49.4435   8
   3   4 -30 206.002 65.0847   3
  -3  -4 -29 616.012 87.0498   5
   3   4 -29 624.512 78.0891   3
  -3  -4 -29 529.994 69.4041   8
   3   4 -28 279.373 63.3313   3
  -3  -4 -28 129.381 76.0533   5
  -3  -4 -28 138.649 52.8734   8
  -3  -4 -27-3.59237 80.1361   5
   3   4 -27 42.0801 59.7910   3
  -3  -4 -27 75.2181 49.0941   8
   3   4 -26 220.527 62.4469   3
  -3  -4 -26 368.804 88.9640   5
  -3  -4 -26 269.567 52.0596   8
  -3  -4 -25 165.293 50.0704   8
   3   4 -25 270.240 66.6609   3
   3   4 -24 367.689 70.1819   3
  -3  -4 -24 335.566 54.8474   8
  -3  -4 -23 122.348 47.3361   8
   3   4 -23 91.9323 55.7040   3
   3   4 -22-47.8709 55.7821   3
  -3  -4 -22 33.9848 43.7372   8
  -3  -4 -21 66.5471 39.5797   8
   3   4 -21 24.3560 53.3723   3
   3   4 -20 68.5379 50.9424   3
  -3  -4 -20 116.264 40.7949   8
  -3  -4 -19-28.6166 38.8522   8
  -3  -4 -18 39.7586 37.1080   8
  -3  -4 -17 401.474 46.9949   8
  -3  -4 -16 654.817 63.1587   8
  -3  -4 -15 1698.48 141.113   8
   3  -4  14 598.924 92.4750   1
  -3  -4 -14 543.057 54.6571   8
   3   4 -14 567.583 65.2852   3
   3  -4  13 1097.47 117.024   1
  -3  -4 -13 1032.62 90.2992   8
   3   4 -13 1059.74 94.8346   3
   3  -4  12 4478.54 396.207   6
  -3  -4 -12 5157.97 395.127   8
   3   4 -12 4829.03 396.369   3
   3  -4  12 5115.48 403.350   1
   3  -4  11 1982.54 179.802   6
   3   4 -11 2266.40 179.962   3
  -3  -4 -11 2207.63 177.836   8
   3  -4  11 2395.55 192.914   1
   3  -4  10 1462.59 143.320   6
  -3  -4 -10 1716.83 140.023   8
   3  -4  10 1742.83 157.313   1
   3   4 -10 1858.12 141.970   3
   3  -4   9 2143.45 193.605   1
  -3  -4  -9 2204.97 179.761   8
   3  -4   9 2197.60 185.025   6
   3   4  -9 2233.98 181.888   3
   3   4  -8 173.087 36.0329   3
   3  -4   8 137.360 73.4669   1
  -3  -4  -8 124.086 28.5703   8
   3  -4   8 217.141 53.8392   6
   3  -4   7 4769.14 363.053   1
   3  -4   7 4000.22 355.920   7
  -3  -4  -7 4817.12 354.697   8
   3  -4   7 4403.59 359.245   6
   3   4  -7 4998.78 355.308   3
   3  -4   6 2864.10 201.723   1
  -3  -4  -6 2445.12 183.922   8
   3   4  -6 2403.73 184.752   3
   3  -4   6 2230.91 193.368   6
  -3  -4  -5 2481.31 185.037   6
  -3  -4  -5 2042.26 188.952   9
  -3  -4  -5 2302.36 180.505   8
   3  -4   5 1999.50 195.887   1
   3   4  -5 2079.53 181.142   3
  -3  -4  -4 369.329 64.8169   9
  -3  -4  -4 247.547 54.9833   6
   3   4  -4 349.315 38.6424   3
  -3  -4  -3 3101.96 226.381   6
  -3  -4  -3 2676.43 227.889   9
   3   4  -3 2642.03 222.227   3
  -3  -4  -2 2232.56 187.820   9
  -3  -4  -1 7458.66 613.124   9
   3  -4   1 7977.38 611.508  10
  -3  -4   0 1086.99 91.4636   1
  -3  -4   0 1204.26 97.3687   4
   3  -4   0 1023.80 91.0469  10
  -3  -4   0 1129.42 100.175   6
   3   4   0 896.439 131.711   7
   3   4   1 7243.34 722.406   7
  -3   4  -1 8927.92 720.680   1
  -3  -4   1 8042.26 715.649   4
  -3  -4   1 9775.37 716.157   6
   3  -4  -1 9187.41 715.010  10
  -3  -4   2 2921.03 212.589   6
  -3  -4   2 2506.50 211.288   4
  -3  -4   2 2197.27 211.913   2
   3  -4  -2 2718.75 209.248  10
  -3   4  -2 2053.68 221.632   1
  -3  -4   3 3929.60 278.569   6
  -3  -4   3 3632.11 277.128   4
  -3  -4   4 372.713 57.4350   6
  -3  -4   4 366.769 50.3224   4
  -3  -4   4 344.555 61.9622   2
  -3  -4   5 2367.57 199.955   2
  -3   4  -5 2393.61 192.584   8
   3  -4  -5 2202.12 196.376   5
  -3  -4   5 2492.34 197.529   6
  -3  -4   6 2773.87 178.389   6
  -3  -4   6 2612.12 182.812   2
   3  -4  -6 2264.89 178.324   5
  -3  -4   7 5350.84 438.059   2
   3  -4  -7 5301.34 437.680   6
  -3   4  -7 5160.48 433.374   8
   3  -4  -7 5968.17 435.208   5
   3  -4  -8 206.520 57.8861   6
  -3   4  -8 180.524 31.0809   8
  -3  -4   8 136.172 65.4740   2
   3  -4  -8 190.888 48.9368   5
  -3  -4   9 2506.69 202.029   2
   3  -4  -9 2376.14 196.531   6
   3  -4  -9 2283.56 194.875   5
  -3   4  -9 2332.37 191.099   8
  -3  -4  10 1934.95 153.501   2
  -3   4 -10 1787.01 152.999   2
   3  -4 -10 1798.47 142.991   6
  -3   4 -10 1521.13 138.080   8
   3  -4 -10 1803.23 144.199   5
   3   4  10 1637.65 139.235   2
  -3   4 -11 2365.89 194.431   2
  -3  -4  11 2388.15 195.171   2
  -3   4 -11 2248.36 181.107   8
   3  -4 -11 2155.73 182.897   6
   3  -4 -11 2392.19 185.645   5
   3   4  11 2031.59 182.753   2
   3  -4 -12 5152.40 392.746   6
  -3   4 -12 5433.90 399.736   2
  -3   4 -12 4888.12 391.533   8
  -3  -4  12 5424.26 400.042   2
   3  -4 -12 4962.19 393.647   5
  -3   4 -12 3895.29 393.937   9
   3   4  12 4733.28 392.849   2
  -3   4 -13 1096.87 110.479   2
   3  -4 -13 1137.65 93.0930   6
  -3  -4  13 1202.57 118.470   2
   3   4  13 1052.99 93.9059   2
  -3   4 -13 905.619 88.9236   8
   3  -4 -13 1141.49 98.1361   5
  -3   4 -13 935.040 101.903   9
  -3   4 -14 518.921 88.1859   2
  -3   4 -14 583.701 71.5713   9
   3  -4 -14 588.446 66.3557   5
  -3  -4  14 475.002 91.3417   2
  -3   4 -14 469.625 52.8741   8
   3   4  14 530.507 61.3119   2
  -3   4 -15 1666.45 140.865   9
   3   4  15 1484.09 138.376   2
   3  -4 -15 1636.04 140.876   5
  -3   4 -15 1642.88 134.349   8
   3  -4 -16 679.713 76.7327   5
  -3   4 -16 659.617 64.5347   8
   3  -4 -17 412.872 59.7930   5
  -3   4 -17 338.487 45.4169   8
  -3   4 -18 22.4898 37.6948   8
   3  -4 -18 1.25451 54.6019   5
  -3   4 -19 10.5024 38.8702   8
   3  -4 -19 24.7708 54.7539   5
  -3   4 -20 103.301 40.6592   8
   3  -4 -20 145.958 57.2407   5
  -3   4 -21 59.0873 42.9844   8
   3  -4 -21-20.1708 57.1167   5
  -3   4 -22 51.4919 42.2220   8
   3  -4 -22 45.3830 59.3156   5
  -3   4 -23 115.211 46.1986   8
  -3   4 -23 38.8977 57.6572   3
   3  -4 -23 117.586 59.3267   5
  -3   4 -24 278.647 51.2337   8
  -3   4 -24 196.714 64.7085   3
   3  -4 -24 255.636 61.7090   5
  -3   4 -25 221.389 49.0925   8
   3  -4 -25 116.524 62.0195   5
  -3   4 -25 152.465 65.6516   3
  -3   4 -26 252.199 53.8728   8
  -3   4 -26 194.341 66.3391   3
  -3   4 -27 76.6027 49.2659   8
  -3   4 -27 16.3337 58.6640   3
  -3   4 -28 174.373 60.6006   3
  -3   4 -28 201.348 53.0004   8
  -3   4 -29 545.865 73.3942   3
  -3   4 -29 567.287 68.3023   8
  -3   4 -30 211.441 58.9534   3
  -3   4 -30 124.940 51.3228   8
  -3   4 -31 1.19791 47.3742   8
  -3   4 -32 106.661 50.5033   8
  -3   4 -33-62.2234 47.1603   8
   3  -4 -33 12.0992 48.2924   8
  -3  -5 -32 42.8070 47.3009   8
   3   5 -32 20.9097 48.1547   8
   3   5 -32 88.2348 62.3213   3
  -3  -5 -31-63.1351 49.8486   8
   3   5 -31 152.512 61.5855   3
  -3  -5 -30 39.9668 74.4266   5
  -3  -5 -30 22.7233 48.0902   8
   3   5 -30 42.3789 60.1011   3
   3   5 -29 93.8397 62.1293   3
  -3  -5 -29 115.799 77.9468   5
  -3  -5 -29 139.602 47.9926   8
  -3  -5 -28 453.465 82.0827   5
  -3  -5 -28 246.208 55.5470   8
   3   5 -28 380.899 67.7966   3
   3   5 -27 49.4484 60.5097   3
  -3  -5 -27-24.3528 78.9258   5
  -3  -5 -27-6.42266 48.2376   8
  -3  -5 -26 172.714 88.1673   5
  -3  -5 -26 191.190 51.7775   8
   3   5 -26 313.968 67.9257   3
   3   5 -25 464.000 72.6764   3
  -3  -5 -25 326.270 56.9253   8
   3   5 -24 85.8770 59.3831   3
  -3  -5 -24 148.062 47.0165   8
   3   5 -23 49.6512 58.3743   3
  -3  -5 -23 49.3918 44.6975   8
  -3  -5 -22 31.2403 42.2009   8
   3   5 -22 43.1873 54.9662   3
  -3  -5 -21 107.358 42.7533   8
  -3  -5 -20 91.8428 39.7337   8
  -3  -5 -19 716.755 69.5680   8
  -3  -5 -18 201.783 39.3695   8
  -3  -5 -17 196.643 38.3825   8
  -3  -5 -16 3631.95 296.628   8
   3   5 -16 3700.76 298.983   3
  -3  -5 -15 330.882 44.7407   8
   3   5 -15 440.564 57.2521   3
  -3  -5 -14 208.847 35.9202   8
   3   5 -14 228.222 48.0267   3
   3   5 -13 2153.07 166.249   3
   3  -5  13 1959.11 181.893   1
  -3  -5 -13 1895.24 163.384   8
   3  -5  12 382.686 58.4526   6
   3   5 -12 366.022 52.1391   3
  -3  -5 -12 434.779 45.1817   8
   3  -5  12 512.616 89.6312   1
   3  -5  11 1760.64 161.491   6
   3  -5  11 1799.29 175.243   1
  -3  -5 -11 1965.18 156.656   8
   3   5 -11 1944.43 159.238   3
   3  -5  10 4462.47 358.890   6
   3  -5  10 3893.76 360.609   7
  -3  -5 -10 4508.35 356.321   8
   3  -5  10 4350.94 366.297   1
   3   5 -10 4470.50 357.349   3
   3  -5   9 2760.33 245.159   6
  -3  -5  -9 2705.55 245.416   6
   3  -5   9 3216.70 255.539   1
   3  -5   9 2853.54 246.224   7
   3   5  -9 3117.05 243.508   3
  -3  -5  -9 3139.25 242.399   8
   3  -5   8 255.567 38.9183   7
  -3  -5  -8 209.312 51.7474   6
   3  -5   8 211.776 48.9834   6
   3  -5   8 211.960 81.2108   1
  -3  -5  -8 232.561 32.7311   8
   3  -5   7 914.127 102.730   6
  -3  -5  -7 1031.01 100.677   6
   3  -5   7 935.830 122.656   1
  -3  -5  -7 1181.68 92.3587   8
   3  -5   6 1332.88 117.531   6
   3  -5   6 1272.20 133.005   1
  -3  -5  -6 1444.55 104.630   8
  -3  -5  -5 4678.48 446.408   6
   3  -5   5 5637.05 447.687   6
  -3  -5  -5 5720.57 443.801   8
  -3  -5  -4 2387.63 205.194   6
   3  -5   4 2550.87 208.556   6
  -3  -5  -3 1593.68 134.348   6
   3  -5   3 1430.00 139.841   6
   3  -5   2 8885.34 715.635  10
   3  -5   2 8882.92 718.551   6
   3   5  -1 4231.40 404.950   7
   3  -5   1 4751.44 390.453  10
  -3   5   1 4967.40 399.882   1
   3  -5   1 5284.01 395.448   6
   3   5   0 2808.45 264.103   7
  -3  -5   0 3452.76 246.623   6
   3  -5   0 2897.06 250.626   6
  -3   5   0 3454.81 258.139   1
  -3  -5   0 3353.37 244.641   1
   3  -5   0 2547.63 243.032  10
  -3   5  -1 4227.70 419.271   7
  -3  -5   1 5758.21 419.716   1
  -3  -5   1 5644.45 420.978   6
   3   5   1 4340.46 431.355   7
  -3   5  -1 4897.79 425.477   1
   3  -5  -1 5462.99 418.436  10
   3   5   2 8878.69 716.386   7
  -3  -5   2 9864.71 707.965   6
  -3  -5   2 8638.19 706.721   4
   3  -5  -2 8295.80 706.188  10
  -3   5  -2 9150.61 711.560   1
   3   5   3 1306.86 169.847   7
  -3  -5   3 1302.10 175.768   7
  -3  -5   3 2074.03 151.429   6
  -3  -5   3 1824.15 148.099   4
   3  -5  -3 1719.30 158.244   6
  -3   5  -3 1496.33 164.625   1
  -3  -5   4 2779.15 213.720   6
   3  -5  -4 2471.83 216.962   6
  -3  -5   4 2450.49 210.673   4
  -3   5  -4 2701.56 222.644   1
  -3  -5   4 2813.32 243.077   7
  -3  -5   5 6103.79 506.512   7
  -3  -5   5 7065.36 489.982   6
  -3  -5   5 6360.95 488.794   4
   3  -5  -5 5932.27 491.565   6
  -3  -5   5 5846.06 491.475   2
  -3  -5   5 5994.07 487.264  10
  -3   5  -5 5747.68 487.532   8
  -3  -5   6 1392.29 166.970   7
  -3  -5   6 1766.41 127.247   6
  -3  -5   6 1703.78 124.201   4
   3  -5  -6 1575.37 133.048   6
  -3  -5   6 1461.59 119.478  10
  -3  -5   6 1480.53 133.668   2
   3  -5  -6 1398.31 126.779   5
  -3   5  -6 1230.04 120.403   8
  -3   5  -7 931.664 82.8783   8
  -3  -5   7 1323.08 138.403   7
  -3  -5   7 1219.57 93.3817   6
  -3  -5   7 1234.83 88.3775   4
   3  -5  -7 1026.20 91.9723   5
   3  -5  -7 842.351 96.8310   6
  -3  -5   7 1118.31 102.389   2
  -3  -5   7 855.740 81.5003  10
  -3  -5   8 249.266 67.0293   2
  -3  -5   8 114.324 117.269   7
  -3  -5   8 267.910 51.5707   6
   3  -5  -8 253.193 54.2195   6
  -3  -5   8 203.737 28.4252  10
  -3   5  -8 249.809 33.5150   8
   3  -5  -8 201.236 51.0521   5
   3  -5  -9 3241.84 264.825   6
  -3  -5   9 3612.11 271.760   2
  -3  -5   9 2871.33 289.627   7
  -3  -5   9 3289.02 261.628  10
   3  -5  -9 3496.11 265.447   5
  -3   5  -9 3243.02 262.200   8
   3   5   9 3032.87 262.053   2
  -3   5 -10 4475.72 346.696   8
   3  -5 -10 4139.60 349.151   6
  -3  -5  10 4620.89 354.716   2
   3   5  10 3929.21 346.802   2
   3  -5 -10 4725.82 349.509   5
   3  -5 -11 2032.95 158.865   6
  -3  -5  11 2028.15 170.238   2
   3  -5 -11 1991.41 159.957   5
   3   5  11 1691.36 154.460   2
  -3   5 -11 1879.12 153.531   8
  -3  -5  12 313.263 81.6202   2
   3  -5 -12 448.524 60.6648   5
   3   5  12 320.007 45.6203   2
  -3   5 -12 329.005 43.0170   8
   3  -5 -12 387.263 56.3323   6
  -3   5 -13 1725.19 166.141   9
  -3   5 -13 2150.88 176.958   2
   3  -5 -13 2068.63 164.747   6
  -3   5 -13 1997.53 160.855   8
  -3  -5  13 2049.63 178.252   2
   3   5  13 1849.58 162.609   2
   3  -5 -13 1985.38 167.054   5
  -3   5 -14 175.701 37.5881   8
   3  -5 -14 183.489 46.5840   6
   3  -5 -15 429.599 64.2243   5
  -3   5 -15 403.086 48.1297   8
  -3   5 -16 3497.69 286.532   8
   3  -5 -16 3589.01 289.994   5
  -3   5 -17 235.026 42.2928   8
   3  -5 -17 278.646 59.9969   5
  -3   5 -18 193.750 40.6221   8
   3  -5 -18 169.254 57.7033   5
  -3   5 -19 712.278 70.8934   8
   3  -5 -19 762.748 82.8090   5
  -3   5 -20 65.2512 42.2717   8
   3  -5 -20 199.365 59.2828   5
  -3   5 -21 175.544 44.5792   8
   3  -5 -21 138.553 60.0269   5
   3  -5 -22-4.92864 63.8043   5
  -3   5 -22 17.6126 43.8117   8
  -3   5 -23 47.0921 45.9578   8
   3  -5 -23-16.9454 62.3380   5
  -3   5 -24 137.589 48.0136   8
  -3   5 -24 40.1668 63.8079   3
   3  -5 -24 110.409 63.5990   5
   3  -5 -25 344.981 70.8452   5
  -3   5 -25 438.627 74.1238   3
  -3   5 -25 393.842 58.0703   8
  -3   5 -26 159.901 51.2959   8
   3  -5 -26 221.368 66.3252   5
  -3   5 -26 281.956 70.0376   3
  -3   5 -27 30.4015 63.0288   3
  -3   5 -27 44.3235 48.8014   8
  -3   5 -28 414.066 68.7766   3
  -3   5 -28 358.344 59.4845   8
  -3   5 -29 117.608 58.2952   3
  -3   5 -29 66.2857 49.6231   8
  -3   5 -30-57.6084 57.3028   3
  -3   5 -30 41.6016 47.7913   8
  -3   5 -31 101.766 50.3103   8
  -3   5 -32 82.5446 48.3417   8
   3  -5 -32 35.9088 47.5290   8
  -3  -6 -32 10.1556 44.6374   8
   3   6 -32 27.3285 46.6957   8
   3   6 -32-1.59611 61.3707   3
   3   6 -31 61.9017 58.2521   3
   3   6 -31 18.2266 46.6845   8
  -3  -6 -31 11.7825 45.6867   8
  -3  -6 -30-8.46706 78.2204   5
  -3  -6 -30 64.2172 47.1869   8
   3   6 -30 43.2846 58.7990   3
   3   6 -29 151.267 60.8342   3
  -3  -6 -29 252.589 80.2724   5
  -3  -6 -29 96.0690 50.0940   8
   3   6 -28 136.357 58.7843   3
  -3  -6 -28 132.745 79.2807   5
  -3  -6 -28 176.205 47.4648   8
   3   6 -27 82.9319 64.0703   3
  -3  -6 -27 57.2987 81.0123   5
  -3  -6 -27 0.58717 46.3108   8
   3   6 -26 136.759 66.8461   3
  -3  -6 -26 30.2579 85.2562   5
  -3  -6 -26 54.1388 47.9855   8
  -3  -6 -25 162.557 92.9940   5
  -3  -6 -25 119.017 47.8581   8
   3   6 -25 215.713 63.2425   3
   3   6 -24 237.838 60.5251   3
  -3  -6 -24 213.725 49.9972   8
  -3  -6 -23 482.225 59.7446   8
  -3  -6 -22 93.0663 43.9208   8
  -3  -6 -21 11.0349 40.3997   8
  -3  -6 -20 38.3904 38.7676   8
  -3  -6 -19 754.084 72.1258   8
  -3  -6 -18 160.664 38.5564   8
   3   6 -18 154.533 53.8691   3
  -3  -6 -17 1230.61 107.864   8
   3   6 -17 1321.40 114.610   3
   3   6 -16 23.5424 46.1680   3
  -3  -6 -16 85.4040 34.4659   8
   3   6 -15 2147.42 182.300   3
  -3  -6 -15 2207.82 179.291   8
  -3  -6 -14 109.158 32.0269   8
   3   6 -14 161.719 46.0896   3
   3  -6  13 170.616 60.5768   7
   3   6 -13 112.787 43.4783   3
   3  -6  13 144.789 53.7530   6
  -3  -6 -13 121.628 32.0902   8
   3  -6  12 75.8932 55.9257   7
   3   6 -12 77.8769 40.7152   3
   3  -6  12 99.3701 52.0548   6
  -3  -6 -12 65.9453 30.0930   8
   3  -6  11 119.642 86.9069   1
   3  -6  11 74.8483 50.5965   7
   3  -6  11 44.9442 54.1986   6
   3   6 -11 7.05134 37.0950   3
  -3  -6 -11 39.3421 29.3237   8
   3  -6  10 805.562 108.037   1
  -3  -6 -10 735.593 81.1102   6
   3  -6  10 754.226 84.5753   6
  -3  -6 -10 814.460 69.7664   8
   3  -6   9 53.5570 54.7479   6
   3  -6   9 53.5598 89.3005   1
  -3  -6  -9 119.418 51.2993   6
  -3  -6  -9 86.5444 27.1135   8
  -3  -6  -8 1307.70 113.473   6
   3  -6   8 1405.64 115.576   6
  -3  -6  -8 1211.22 105.231   8
  -3  -6  -7 581.258 68.2151   6
  -3  -6  -7 514.274 50.5209   8
   3  -6   7 567.317 66.8138   6
  -3  -6  -6 139.909 55.6308   6
   3  -6   6 216.127 53.3132   6
  -3  -6  -6 177.012 29.0062   8
  -3  -6  -5 453.904 43.7172   8
  -3  -6  -5 379.983 63.7221   6
   3  -6   5 462.149 63.8193   6
  -3  -6  -4 84.6408 51.8819   6
   3  -6   4 65.6777 53.9228   6
  -3  -6  -3 365.873 60.8957   6
   3  -6   3 389.484 47.4090  10
   3  -6   3 250.474 64.5033   6
   3  -6   2 1464.30 143.130   6
  -3   6   2 1778.07 162.661   1
   3  -6   2 1702.62 137.412  10
   3  -6   1 582.081 68.5397   6
   3  -6   1 305.605 49.1695  10
  -3   6   1 664.819 98.6217   1
   3   6  -1 365.814 108.525   7
  -3  -6   0 12625.2 931.833   6
   3  -6   0 11405.6 932.338   6
   3   6   0 11900.0 938.951   7
   3  -6   0 10746.0 930.503  10
  -3   6   0 12867.7 935.524   1
  -3   6  -1 490.475 62.2186   7
  -3  -6   1 575.016 61.0278   6
   3   6   1 393.536 108.855   7
  -3   6  -1 627.460 86.9569   1
  -3  -6   1 589.959 61.1982   1
  -3  -6   2 1807.64 159.632   1
  -3  -6   2 1883.79 158.168   6
  -3   6  -2 1796.51 169.517   1
   3   6   2 1965.57 183.864   7
   3   6   3 357.525 100.789   7
  -3  -6   3 445.146 64.4839   6
  -3  -6   3 397.179 64.7350   1
   3  -6  -3 341.976 67.3951   6
  -3   6  -3 363.822 80.2302   1
   3  -6  -3 352.551 56.5610   5
  -3  -6   4 208.594 56.8672   6
  -3   6  -4 1.10088 75.1323   1
   3   6   4 6.11695 85.3293   7
  -3  -6   4 97.8838 104.964   7
  -3  -6   4 106.290 62.8423   1
   3  -6  -4 109.741 54.0358   6
  -3  -6   5 613.299 117.633   7
   3  -6  -5 428.956 67.9419   6
  -3  -6   5 611.539 58.5664   4
  -3   6  -5 509.152 50.5702   8
  -3  -6   5 662.967 70.4347   6
  -3  -6   6 287.740 56.0247   6
  -3  -6   6 97.0062 117.673   7
  -3  -6   6 162.566 28.2323  10
   3  -6  -6 148.059 54.0963   6
  -3   6  -6 162.758 30.1932   8
  -3  -6   6 239.314 40.6391   4
  -3  -6   7 851.277 73.1450   6
  -3   6  -7 685.887 92.1445   2
   3  -6  -7 662.428 74.2841   6
  -3  -6   7 648.230 59.9610  10
  -3   6  -7 619.736 60.9679   8
  -3  -6   7 746.257 65.1977   4
  -3   6  -8 1427.93 130.373   8
  -3  -6   8 1744.70 137.826   6
  -3  -6   8 1735.09 132.524   4
   3  -6  -8 1437.36 138.586   6
  -3  -6   8 1988.76 178.581   7
  -3  -6   8 1630.58 129.772  10
   3  -6  -8 1476.31 136.971   5
  -3   6  -8 1495.59 148.235   2
  -3  -6   9 97.2852 121.524   7
  -3   6  -9 90.0917 29.7409   8
  -3  -6   9 181.298 36.9989   4
  -3  -6   9 153.414 26.5431  10
   3  -6  -9 151.292 54.8531   6
  -3  -6   9 112.206 52.3240   6
  -3   6  -9 119.504 72.8559   2
   3  -6  -9 142.481 51.4984   5
  -3  -6  10 657.725 138.190   7
  -3  -6  10 855.211 78.0957   6
   3  -6 -10 841.538 83.3833   6
  -3  -6  10 963.520 71.4501   4
  -3  -6  10 752.015 66.6794  10
  -3   6 -10 728.847 68.8321   8
   3   6  10 667.386 66.9023   2
   3  -6 -10 735.420 82.2978   5
  -3  -6  10 711.106 99.6966   2
   3  -6 -11 28.4343 54.5320   5
  -3  -6  11 39.1972 25.4097  10
  -3  -6  11 19.4898 123.470   7
  -3  -6  11 80.8293 76.1172   2
   3   6  11 41.1393 29.0190   2
  -3   6 -11 10.0408 30.3300   8
   3  -6 -11 85.6364 54.2701   6
  -3  -6  11 67.0095 33.4801   4
   3  -6 -12 131.074 54.4499   5
  -3  -6  12 132.849 121.530   7
  -3  -6  12-14.7380 78.7590   2
  -3  -6  12 101.468 26.8965  10
   3  -6 -12 47.3742 53.8502   6
  -3   6 -12 77.6734 31.4743   8
   3  -6 -13 187.636 56.9726   5
  -3  -6  13 22.8748 117.791   7
   3  -6 -13 68.3185 51.3664   6
  -3  -6  13 117.790 81.3128   2
  -3   6 -13 127.653 33.1990   8
   3  -6 -14 64.6013 56.2174   5
   3  -6 -14 72.4634 49.7757   6
  -3   6 -14 115.462 33.6403   8
  -3   6 -15 2145.91 178.930   8
   3  -6 -15 2252.65 185.088   5
   3  -6 -16 47.1390 57.6221   5
  -3   6 -16 48.8874 34.9064   8
  -3   6 -17 1268.03 109.269   8
   3  -6 -17 1292.88 119.042   5
  -3   6 -18 211.285 42.0088   8
   3  -6 -18 249.214 62.1402   5
  -3   6 -19 795.561 76.7408   8
   3  -6 -19 840.101 89.1601   5
  -3   6 -20-2.93218 39.7635   8
   3  -6 -20-57.1192 62.9515   5
   3  -6 -21-70.5227 63.9594   5
  -3   6 -21 30.7061 41.2980   8
   3  -6 -22 304.497 69.6774   5
  -3   6 -22 137.029 46.4531   8
  -3   6 -23 546.906 67.4910   8
   3  -6 -23 715.958 80.8974   5
   3  -6 -24 359.392 69.6576   5
  -3   6 -24 226.601 67.1849   3
  -3   6 -24 304.608 53.1952   8
   3  -6 -25 78.9864 66.8466   5
  -3   6 -25 116.155 49.1028   8
  -3   6 -25 129.807 66.9557   3
  -3   6 -26 86.2959 66.3357   3
  -3   6 -26 65.8633 48.5090   8
   3  -6 -26-24.3825 67.7906   5
  -3   6 -27 62.7871 66.0103   3
  -3   6 -27 32.8453 47.6172   8
  -3   6 -28 142.747 47.8626   8
  -3   6 -28 106.091 60.3200   3
  -3   6 -29 216.150 60.9480   3
  -3   6 -29 51.9727 50.2577   8
  -3   6 -30-35.8953 57.1402   3
  -3   6 -30 26.3301 48.0791   8
  -3   6 -31 145.995 55.4499   3
   3  -6 -31 22.0436 46.5754   8
  -3   6 -31 34.7130 47.2707   8
  -3   6 -32 23.9333 44.9620   8
   3  -6 -32-51.0011 46.9500   8
   3   7 -32 67.0228 57.2473   3
   3   7 -31 35.8425 46.1584   8
  -3  -7 -31 119.953 44.8197   8
   3   7 -31 78.4526 56.9696   3
   3   7 -30 146.469 58.4911   3
  -3  -7 -30 26.4637 79.7974   5
  -3  -7 -30 13.6247 44.8067   8
   3   7 -30-6.38393 46.3438   8
   3   7 -29 149.966 60.0342   3
  -3  -7 -29 148.336 81.5924   5
  -3  -7 -29 42.0857 45.8694   8
  -3  -7 -28 13.6663 83.1928   5
   3   7 -28-1.62230 58.1330   3
  -3  -7 -28 44.4626 47.5901   8
   3   7 -27 306.594 67.2103   3
  -3  -7 -27 203.156 83.3643   5
  -3  -7 -27 156.236 49.2495   8
   3   7 -26 431.048 71.7272   3
  -3  -7 -26 631.293 89.8880   5
  -3  -7 -25 203.583 89.6347   5
  -3  -7 -25 30.1057 43.6105   8
  -3  -7 -24 153.545 95.1437   5
  -3  -7 -24 76.1563 43.8442   8
  -3  -7 -23 87.8244 44.9171   8
  -3  -7 -22 441.805 55.6927   8
   3   7 -21 26.5752 56.6464   3
  -3  -7 -21 1.90759 41.8229   8
  -3  -7 -20 75.7179 40.5101   8
   3   7 -20 46.6107 53.0495   3
   3   7 -19 8.36212 54.4508   3
  -3  -7 -19 56.6811 37.3045   8
  -3  -7 -18 57.3996 37.8046   8
   3   7 -18 122.693 55.6469   3
  -3  -7 -17 415.616 53.6688   8
   3   7 -17 676.114 67.2565   3
  -3  -7 -16 152.779 37.6825   8
   3   7 -16 280.164 52.5582   3
  -3  -7 -15 508.951 54.8806   8
   3   7 -15 607.198 64.2875   3
  -3  -7 -14 24.7858 31.3790   8
   3   7 -14 20.7231 41.3874   3
  -3  -7 -13 24.1018 29.3518   8
   3   7 -13 79.0236 42.8692   3
   3  -7  13-11.3969 59.2794   6
  -3  -7 -12 11.6437 44.4372   6
  -3  -7 -12 48.5743 28.2518   8
   3   7 -12 132.194 38.7738   3
   3  -7  12 19.1758 58.2039   6
  -3  -7 -11 36.5733 50.8810   6
   3  -7  11 87.2698 59.2377   6
  -3  -7 -11 21.9055 27.5026   8
  -3  -7 -10 1341.93 110.918   8
   3  -7  10 1601.70 123.842   6
  -3  -7  -9 1058.15 101.869   6
   3  -7   9 1303.82 107.299   6
  -3  -7  -9 1031.90 90.9592   8
  -3  -7  -8 1408.51 133.844   6
  -3  -7  -8 1404.72 123.421   8
  -3  -7  -7 2030.98 151.309   6
   3  -7   7 2169.68 152.689   6
  -3  -7  -6 866.029 80.8083   6
   3  -7   6 863.009 84.0387   6
  -3  -7  -6 632.643 61.2289   8
  -3  -7  -5 2006.42 170.748   6
   3  -7   5 1749.75 171.438   6
   3  -7   5 2069.07 165.035  10
  -3  -7  -4 1681.79 147.564   6
   3  -7   4 1401.40 148.643   6
   3  -7   4 1784.73 140.837  10
  -3  -7  -3 833.086 84.8313   6
   3  -7   3 1104.43 85.4302   6
  -3   7   3 1043.09 112.568   1
   3  -7   2 556.901 66.1187   6
  -3   7   2 718.788 98.8921   1
   3   7  -1 3084.61 310.951   7
   3  -7   1 3189.28 298.461   6
   3  -7   1 3940.39 295.718  10
  -3   7   1 3834.97 306.943   1
   3   7   0 2450.10 321.559   7
  -3  -7   0 4211.76 307.404   6
   3  -7   0 3168.55 308.378   6
   3  -7   0 4204.58 305.000  10
  -3   7   0 3095.17 308.893   7
  -3   7   0 4135.10 315.412   1
   3   7   1 3848.66 256.517   7
  -3  -7   1 3648.24 237.502   6
  -3   7  -1 3672.88 247.284   1
  -3  -7   2 825.657 85.2842   1
  -3  -7   2 624.009 75.8562   6
  -3   7  -2 670.575 97.2010   1
   3   7   2 558.395 117.303   7
   3  -7  -3 1030.20 103.404   6
   3   7   3 901.945 142.316   7
  -3  -7   3 1218.29 104.417   6
  -3  -7   3 1193.81 107.804   1
   3  -7  -3 1050.73 101.194   5
  -3   7  -3 915.206 115.733   1
   3   7   4 1404.36 158.149   7
  -3  -7   4 1717.41 130.799   6
   3  -7  -4 1406.72 133.463   6
  -3  -7   4 1579.56 136.212   1
   3  -7  -4 1249.31 128.700   5
   3   7   5 1586.13 170.545   7
  -3  -7   5 2000.40 146.243   6
   3  -7  -5 1595.83 147.714   6
  -3  -7   5 1872.05 151.263   1
   3  -7  -5 1331.63 143.801   5
  -3  -7   6 1125.51 87.4020   6
   3  -7  -6 887.194 90.5272   6
  -3  -7   6 848.005 92.0259   1
  -3  -7   6 907.413 129.260   7
  -3   7  -6 698.434 69.2953   8
  -3  -7   7 2485.83 203.849   7
  -3   7  -7 2170.30 181.239   2
  -3  -7   7 2363.59 173.085   6
  -3  -7   7 2789.79 182.297   1
   3  -7  -7 2185.23 174.804   6
  -3  -7   7 1876.51 164.820  10
  -3   7  -7 1903.15 164.866   8
   3  -7  -8 2030.27 159.168   6
  -3   7  -8 1607.45 147.706   8
  -3  -7   8 1852.90 147.820  10
  -3   7  -8 1902.55 165.279   2
  -3  -7   8 1967.39 155.710   6
  -3  -7   9 1449.06 111.290   6
  -3   7  -9 1172.67 123.902   2
  -3  -7   9 1136.99 100.899  10
  -3   7  -9 1199.72 101.186   8
   3  -7  -9 1328.41 115.959   6
  -3  -7  10 1189.77 172.169   7
  -3  -7  10 1532.18 126.349   6
   3  -7 -10 1536.96 130.182   6
  -3   7 -10 1383.40 117.504   8
   3  -7 -10 1211.49 125.960   5
  -3  -7  10 1437.56 117.131  10
  -3  -7  11 142.517 125.653   7
  -3  -7  11 27.1338 48.1120   6
  -3  -7  11 27.6354 27.4408  10
   3  -7 -11 100.474 59.0335   6
  -3   7 -11 43.1513 28.9681   8
   3  -7 -11 58.8239 54.9615   5
   3  -7 -12 107.515 57.6926   5
  -3   7 -12 116.874 31.9513   8
   3  -7 -12 78.7389 57.8880   6
  -3  -7  12 93.1478 28.3925  10
  -3   7 -13 65.4137 32.0936   8
  -3  -7  13 42.4188 27.1682  10
   3  -7 -13 42.4175 57.9353   6
   3  -7 -13 59.1384 56.6668   5
  -3   7 -14 88.6160 33.9889   8
  -3  -7  14 48.3930 27.8473  10
   3  -7 -14 60.3880 55.2307   6
   3  -7 -14 99.1957 58.7248   5
  -3   7 -15 503.990 52.7682   8
  -3  -7  15 485.813 50.1857  10
   3  -7 -15 474.864 67.9323   6
   3  -7 -15 604.287 72.2641   5
  -3  -7  16 196.657 33.6698  10
  -3   7 -16 221.605 39.3730   8
   3  -7 -16 254.403 63.7262   5
  -3  -7  17 506.407 50.5341  10
  -3   7 -17 494.879 54.3449   8
   3  -7 -17 469.981 75.7479   5
  -3  -7  18 111.720 31.4322  10
  -3   7 -18 95.7652 38.0516   8
   3  -7 -18 56.4372 63.4699   5
   3  -7 -19-47.5718 63.7997   5
  -3  -7  19-13.1064 30.2882  10
  -3   7 -19-44.9978 39.5540   8
  -3   7 -20 115.229 42.1384   8
   3  -7 -20 154.150 68.0071   5
  -3   7 -21-16.2671 42.4344   8
   3  -7 -21 52.7767 70.1305   5
  -3   7 -22 416.190 61.6265   8
   3  -7 -22 722.703 80.8145   5
  -3   7 -23 104.597 45.4048   8
   3  -7 -23 65.8610 69.7797   5
  -3   7 -24 82.9214 64.9046   3
   3  -7 -24 152.222 69.5717   5
  -3   7 -24 115.204 47.0957   8
  -3   7 -25 107.628 65.7967   3
  -3   7 -25 58.9180 46.8370   8
   3  -7 -25 165.158 71.4336   5
  -3   7 -26 393.897 73.4538   3
  -3   7 -26 291.516 51.2252   8
   3  -7 -26 261.544 73.7268   5
  -3   7 -27 158.597 50.8270   8
  -3   7 -27 233.449 71.5998   3
  -3   7 -28 10.6091 64.5381   3
  -3   7 -28 0.89694 49.2016   8
  -3   7 -29 40.3989 48.0440   8
  -3   7 -29 40.8340 60.1725   3
  -3   7 -30 66.2959 45.5496   8
  -3   7 -30 78.6488 56.1318   3
   3  -7 -30 3.66987 46.0019   8
  -3   7 -31 84.1841 54.5617   3
  -3   7 -31 32.1799 44.5641   8
   3  -7 -31 55.0525 46.3146   8
   3   8 -31 208.972 57.3252   3
  -3  -8 -30-76.6531 79.8202   5
   3   8 -30-114.709 57.6348   3
   3  -8  30-17.4715 47.7341  10
  -3  -8 -29-47.4650 84.8442   5
   3   8 -29 80.6721 56.6369   3
  -3  -8 -29 45.8550 43.1390   8
   3   8 -28 96.5154 60.3882   3
  -3  -8 -28 40.6246 43.8562   8
   3   8 -28 16.1060 44.4816   8
  -3  -8 -27 258.756 90.2253   5
  -3  -8 -27 115.444 45.5703   8
  -3  -8 -26 322.292 85.9103   5
  -3  -8 -26 171.135 48.2280   8
  -3  -8 -25 309.964 56.5163   8
  -3  -8 -25 702.780 93.4326   5
  -3  -8 -24 171.331 91.1990   5
  -3  -8 -24 68.8514 45.6571   8
   3   8 -23 54.5730 56.7002   3
  -3  -8 -23 85.1866 43.7062   8
  -3  -8 -23 63.7789 92.8723   5
  -3  -8 -22 367.366 100.816   5
   3   8 -22 426.444 66.4589   3
  -3  -8 -22 257.831 48.8939   8
   3   8 -21 366.955 58.2303   3
  -3  -8 -21 214.415 44.9585   8
   3   8 -20-24.9931 58.0941   3
  -3  -8 -20 18.0897 37.0174   8
  -3  -8 -19 115.462 38.3661   8
   3   8 -19 269.755 60.5979   3
   3   8 -18 295.354 58.7354   3
  -3  -8 -18 154.703 39.2051   8
   3   8 -17 46.2561 52.8858   3
  -3  -8 -17 7.59716 32.2635   8
   3   8 -16 100.839 51.0669   3
  -3  -8 -16 77.1297 33.0943   8
  -3  -8 -15 251.286 39.0678   8
   3   8 -15 327.963 53.9428   3
   3   8 -14 246.363 47.4722   3
   3  -8  14 198.920 66.8889   6
  -3  -8 -14 176.846 36.0244   8
   3  -8  13 1349.83 124.450   6
  -3  -8 -13 1150.12 110.319   8
  -3  -8 -12 348.451 65.2322   6
  -3  -8 -12 429.483 45.6160   8
  -3  -8 -11 710.257 85.0738   6
  -3  -8 -11 729.408 69.0884   8
  -3  -8 -10 230.707 56.0467   6
  -3  -8 -10 194.874 31.0749   8
   3  -8  10 280.122 66.3765   6
  -3  -8  -9 1052.55 93.1423   6
  -3  -8  -9 795.619 78.0600   8
  -3  -8  -8 467.203 66.6595   6
   3  -8   8 467.730 71.1574   6
  -3  -8  -8 353.615 39.3142   8
  -3  -8  -7 89.3591 62.7420   6
   3  -8   7 218.533 69.6385   6
   3  -8   6 568.267 70.2938  10
  -3  -8  -6 656.032 79.2906   6
  -3  -8  -5 469.859 66.4390   6
   3  -8   5 625.031 77.2584   6
  -3  -8  -4 5579.03 536.151   6
   3  -8   4 7007.07 537.973   6
  -3   8   4 7657.02 544.286   1
   3  -8   4 6844.15 534.369  10
  -3   8   3 2395.07 205.289   1
   3  -8   3 2226.01 191.270   6
   3  -8   3 2119.78 184.432  10
  -3  -8  -3 2320.07 188.141   6
   3  -8   2 55.5537 43.4753  10
  -3   8   2 250.583 88.9323   1
   3  -8   2 255.038 66.4755   6
  -3   8   1 1365.60 153.909   7
  -3   8   1 1862.18 164.028   1
   3  -8   1 1879.85 151.686   6
   3  -8   1 1835.62 142.837  10
  -3   8   0 3559.12 382.762   7
  -3  -8   0 4676.00 380.344   6
   3  -8   0 4859.24 382.074   6
   3   8   0 3306.78 391.040   7
  -3   8   0 5181.99 387.302   1
   3  -8   0 5148.32 377.775  10
  -3   8  -1 1544.06 159.383   7
  -3  -8   1 1943.13 155.584   6
   3   8   1 1423.98 179.398   7
  -3   8  -1 2165.24 170.400   1
  -3  -8   2 177.990 59.9844   6
  -3   8  -2 150.290 74.6174   1
   3   8   2 267.345 104.443   7
  -3  -8   3 2435.12 183.170   6
  -3   8  -3 2108.57 195.035   1
   3  -8  -3 2108.86 186.284   6
  -3  -8   3 2462.36 190.798   1
   3   8   3 1917.30 209.373   7
  -3  -8   3 2034.40 176.895   5
   3   8   4 5483.32 559.131   7
  -3  -8   4 7359.61 548.016   6
   3  -8  -4 6689.44 549.280   6
   3  -8  -4 6573.82 546.559   5
  -3  -8   4 6900.12 550.023   1
  -3  -8   5 389.066 72.8573   6
  -3  -8   5 363.242 83.3717   1
   3  -8  -5 513.125 74.6324   6
   3   8   5 447.952 106.069   7
   3  -8  -5 508.946 64.5535   5
  -3  -8   6 973.853 93.3866   6
   3  -8  -6 835.961 96.2409   6
  -3  -8   6 954.500 104.839   1
  -3   8  -6 941.382 106.798   2
   3  -8  -6 794.400 88.5212   5
  -3   8  -7 110.063 78.4791   2
  -3  -8   7 184.837 63.4910   6
  -3  -8   7 242.883 83.4938   1
   3  -8  -7 181.183 71.5058   6
[truncated: 559,939 more chars]
